# Supplementary material for: LightCUD: a program for diagnosing IBD based on human gut microbiome data
Source: BioData Min. 2021 Jan 19;14:2. doi: 10.1186/s13040-021-00241-2 (PMC7816363; doi:10.1186/s13040-021-00241-2)
Supplement: Supplementary file 1 — Additional file 1: Supplementary Table 1. Sample information. Supplementary Table 2. Assembly result evaluation of the training short reads. Supplementary Table 3. Test samples. Supplementary Table 4. Ratio of reads mapped to annotated contigs. Supplementary Table 5. Annotated strains from the training data. Supplementary Table 6. Annotated genera from the training data. Supplementary Table 7. Features/strains left after three-step feature selection. Supplementary Table 8. Forty-nine most important features/strains for the WGS-based module for health vs IBD. Supplementary Table 9. Twelve most important features/strains for the WGS-based module for UC vs CD. Supplementary Table 10. Taxonomic profile of test samples with LightCUD WGS-based health vs IBD module. Supplementary Table 11. Taxonomic profile of test samples with LightCUD WGS-based UC vs CD module. [file 13040_2021_241_MOESM1_ESM.xlsx]

## Sheet: Sup.1
sample ID	ERS	Healthy/UC/CD (0/1/2)
MH0001	ERS199000	0
MH0002	ERS199001	0
MH0003	ERS199002	0
MH0004	ERS199003	0
MH0005	ERS199004	0
MH0006	ERS199005	0
MH0007	ERS199006	0
MH0008	ERS199007	0
MH0009	ERS199008	0
MH0010	ERS199009	0
MH0011	ERS199010	0
MH0012	ERS199011	0
MH0013	ERS199012	0
MH0014	ERS199013	0
MH0015	ERS199014	0
MH0016	ERS199015	0
MH0017	ERS199016	0
MH0018	ERS199017	0
MH0019	ERS199018	0
MH0020	ERS199019	0
MH0021	ERS199020	0
MH0022	ERS199021	0
MH0023	ERS199022	0
MH0024	ERS199023	0
MH0025	ERS199024	0
MH0026	ERS199025	0
MH0027	ERS199026	0
MH0028	ERS199027	0
MH0030	ERS199028	0
MH0031	ERS199029	0
MH0032	ERS199030	0
MH0033	ERS199031	0
MH0034	ERS199032	0
MH0035	ERS199033	0
MH0036	ERS199034	0
MH0037	ERS199035	0
MH0038	ERS199036	0
MH0039	ERS199037	0
MH0040	ERS199038	0
MH0041	ERS199039	0
MH0042	ERS199040	0
MH0043	ERS199041	0
MH0044	ERS199042	0
MH0045	ERS199043	0
MH0046	ERS199044	0
MH0047	ERS199045	0
MH0048	ERS199046	0
MH0049	ERS199047	0
MH0050	ERS199048	0
MH0051	ERS199049	0
MH0052	ERS199050	0
MH0053	ERS199051	0
MH0054	ERS199052	0
MH0055	ERS199053	0
MH0056	ERS199054	0
MH0057	ERS199055	0
MH0058	ERS199056	0
MH0059	ERS199057	0
MH0060	ERS199058	0
MH0061	ERS199059	0
MH0062	ERS199060	0
MH0063	ERS199061	0
MH0064	ERS199062	0
MH0065	ERS199063	0
MH0066	ERS199064	0
MH0067	ERS199065	0
MH0068	ERS199066	0
MH0069	ERS199067	0
MH0070	ERS199068	0
MH0071	ERS199069	0
MH0072	ERS199070	0
MH0073	ERS199071	0
MH0074	ERS199072	0
MH0075	ERS199073	0
MH0076	ERS199074	0
MH0077	ERS199075	0
MH0078	ERS199076	0
MH0079	ERS199077	0
MH0080	ERS199078	0
MH0081	ERS199079	0
MH0082	ERS199080	0
MH0083	ERS199081	0
MH0084	ERS199082	0
MH0085	ERS199083	0
MH0086	ERS199084	0
MH0087	ERS199085	0
MH0088	ERS199086	0
MH0089	ERS199087	0
MH0090	ERS199088	0
MH0091	ERS199089	0
MH0092	ERS199090	0
MH0093	ERS199091	0
MH0094	ERS199092	0
MH0095	ERS199093	0
MH0096	ERS199094	0
MH0097	ERS199095	0
MH0098	ERS199096	0
MH0099	ERS199097	0
MH0100	ERS199098	0
MH0101	ERS199099	0
MH0102	ERS199100	0
MH0103	ERS199101	0
MH0104	ERS199102	0
MH0105	ERS199103	0
MH0106	ERS199104	0
MH0107	ERS199105	0
MH0109	ERS199106	0
MH0110	ERS199107	0
MH0111	ERS199108	0
MH0113	ERS199109	0
MH0114	ERS199110	0
MH0115	ERS199111	0
MH0116	ERS199112	0
MH0117	ERS199113	0
MH0118	ERS199114	0
MH0120	ERS199115	0
MH0121	ERS199116	0
MH0122	ERS199117	0
MH0123	ERS199118	0
MH0124	ERS199119	0
MH0125	ERS199120	0
MH0126	ERS199121	0
MH0127	ERS199122	0
MH0128	ERS199123	0
MH0129	ERS199124	0
MH0130	ERS199125	0
MH0132	ERS199126	0
MH0133	ERS199127	0
MH0134	ERS199128	0
MH0135	ERS199129	0
MH0136	ERS199130	0
MH0137	ERS199131	0
MH0138	ERS199132	0
MH0139	ERS199133	0
MH0140	ERS199134	0
MH0141	ERS199135	0
MH0142	ERS199136	0
MH0143	ERS199137	0
MH0144	ERS199138	0
MH0145	ERS199139	0
MH0146	ERS199140	0
MH0147	ERS199141	0
MH0148	ERS199142	0
MH0149	ERS199143	0
MH0151	ERS199144	0
MH0152	ERS199145	0
MH0153	ERS199146	0
MH0154	ERS199147	0
MH0155	ERS199148	0
MH0156	ERS199149	0
MH0157	ERS199150	0
MH0158	ERS199151	0
MH0159	ERS199152	0
MH0160	ERS199153	0
MH0162	ERS199154	0
MH0163	ERS199155	0
MH0164	ERS199156	0
MH0165	ERS199157	0
MH0166	ERS199158	0
MH0167	ERS199159	0
MH0168	ERS199160	0
MH0169	ERS199161	0
MH0170	ERS199162	0
MH0172	ERS199163	0
MH0173	ERS199164	0
MH0174	ERS199165	0
MH0175	ERS199166	0
MH0177	ERS199167	0
MH0178	ERS199168	0
MH0179	ERS199169	0
MH0180	ERS199170	0
MH0181	ERS199171	0
MH0182	ERS199172	0
MH0183	ERS199173	0
MH0184	ERS199174	0
MH0185	ERS199175	0
MH0186	ERS199176	0
O2.UC1.0	ERS199177	1
O2.UC1.2	ERS199178	1
O2.UC11.0	ERS199179	1
O2.UC11.2	ERS199180	1
O2.UC12.0	ERS199181	1
O2.UC12.2	ERS199182	1
O2.UC13.0	ERS199183	1
O2.UC14.2	ERS199184	1
O2.UC14.0	ERS199185	1
O2.UC13.2	ERS199186	1
O2.UC16.0	ERS199187	1
O2.UC16.2	ERS199188	1
O2.UC17.0	ERS199189	1
O2.UC17.2	ERS199190	1
O2.UC19.0	ERS199191	1
O2.UC18.2	ERS199192	1
O2.UC18.0	ERS199193	1
O2.UC19.2	ERS199194	1
O2.UC2.0	ERS199195	1
O2.UC2.2	ERS199196	1
O2.UC20.0	ERS199197	1
O2.UC20.2	ERS199198	1
O2.UC21.0	ERS199199	1
O2.UC21.2	ERS199200	1
O2.UC22.0	ERS199201	1
O2.UC22.2	ERS199202	1
O2.UC23.0	ERS199203	1
O2.UC23.2	ERS199204	1
O2.UC24.0	ERS199205	1
O2.UC24.2	ERS199206	1
O2.UC26.0	ERS199207	1
O2.UC26.2	ERS199208	1
O2.UC27.0	ERS199209	1
O2.UC27.2	ERS199210	1
O2.UC29.0	ERS199211	1
O2.UC29.2	ERS199212	1
O2.UC3.0	ERS199213	1
O2.UC3.2	ERS199214	1
O2.UC30.0	ERS199215	1
O2.UC30.2	ERS199216	1
O2.UC31.0	ERS199217	1
O2.UC31.2	ERS199218	1
O2.UC32.0	ERS199219	1
O2.UC32.2	ERS199220	1
O2.UC34.0	ERS199221	1
O2.UC34.2	ERS199222	1
O2.UC35.0	ERS199223	1
O2.UC35.2	ERS199224	1
O2.UC36.2	ERS199225	1
O2.UC37.0	ERS199226	1
O2.UC37.2	ERS199227	1
O2.UC38.0	ERS199228	1
O2.UC38.2	ERS199229	1
O2.UC4.0	ERS199230	1
O2.UC4.2	ERS199231	1
O2.UC40.0	ERS199232	1
O2.UC40.2	ERS199233	1
O2.UC41.0	ERS199234	1
O2.UC41.2	ERS199235	1
O2.UC43.0	ERS199236	1
O2.UC43.2	ERS199237	1
O2.UC44.0	ERS199238	1
O2.UC44.2	ERS199239	1
O2.UC46.0	ERS199240	1
O2.UC46.2	ERS199241	1
O2.UC47.0	ERS199242	1
O2.UC47.2	ERS199243	1
O2.UC48.0	ERS199244	1
O2.UC48.2	ERS199245	1
O2.UC49.0	ERS199246	0
O2.UC49.2	ERS199247	0
O2.UC5.0	ERS199248	1
O2.UC5.2	ERS199249	1
O2.UC50.0	ERS199250	0
O2.UC50.2	ERS199251	0
O2.UC51.0	ERS199252	0
O2.UC51.2	ERS199253	0
O2.UC52.0	ERS199254	0
O2.UC52.2	ERS199255	0
O2.UC53.0	ERS199256	0
O2.UC53.2	ERS199257	0
O2.UC54.0	ERS199258	0
O2.UC54.2	ERS199259	0
O2.UC55.0	ERS199260	0
O2.UC55.2	ERS199261	0
O2.UC56.0	ERS199262	0
O2.UC56.2	ERS199263	0
O2.UC57.0	ERS199264	0
O2.UC57.2	ERS199265	0
O2.UC58.0	ERS199266	0
O2.UC58.2	ERS199267	0
O2.UC59.0	ERS199268	0
O2.UC59.2	ERS199269	0
O2.UC60.0	ERS199270	0
O2.UC60.2	ERS199271	0
O2.UC9.0	ERS199272	1
O2.UC9.2	ERS199273	1
V1.CD1.0	ERS199274	2
V1.CD10.0	ERS199275	2
V1.CD11.0	ERS199276	relative healthy
V1.CD12.0	ERS199277	2
V1.CD13.0	ERS199278	relative healthy
V1.CD14.0	ERS199279	relative healthy
V1.CD15.0	ERS199280	2
V1.CD15.3	ERS199281	2
V1.CD16.0	ERS199282	relative healthy
V1.CD17.0	ERS199283	2
V1.CD17.4	ERS199284	2
V1.CD18.0	ERS199285	2
V1.CD18.3	ERS199286	2
V1.CD19.0	ERS199287	relative healthy
V1.CD2.0	ERS199288	relative healthy
V1.CD20.4	ERS199289	2
V1.CD21.0	ERS199290	2
V1.CD21.4	ERS199291	2
V1.CD22.0	ERS199292	relative healthy
V1.CD24.0	ERS199293	relative healthy
V1.CD25.0	ERS199294	2
V1.CD25.4	ERS199295	2
V1.CD27.0	ERS199296	relative healthy
V1.CD28.0	ERS199297	relative healthy
V1.CD29.0	ERS199298	relative healthy
V1.CD3.0	ERS199299	relative healthy
V1.CD30.0	ERS199300	relative healthy
V1.CD31.0	ERS199301	relative healthy
V1.CD34.0	ERS199302	relative healthy
V1.CD35.0	ERS199303	2
V1.CD35.1	ERS199304	2
V1.CD36.0	ERS199305	relative healthy
V1.CD38.0	ERS199306	relative healthy
V1.CD4.0	ERS199307	relative healthy
V1.CD41.0	ERS199308	2
V1.CD42.0	ERS199309	relative healthy
V1.CD6.0	ERS199310	2
V1.CD6.4	ERS199311	2
V1.CD7.0	ERS199312	2
V1.CD7.4	ERS199313	2
V1.CD8.0	ERS199314	relative healthy
V1.CD9.0	ERS199315	relative healthy
V1.UC1.0	ERS199316	1
V1.UC10.0	ERS199317	1
V1.UC10.2	ERS199318	1
V1.UC11.0	ERS199319	1
V1.UC11.5	ERS199320	1
V1.UC12.0	ERS199321	1
V1.UC12.4	ERS199322	1
V1.UC13.0	ERS199323	1
V1.UC13.3	ERS199324	1
V1.UC14.0	ERS199325	1
V1.UC14.1	ERS199326	1
V1.UC15.0	ERS199327	1
V1.UC15.3	ERS199328	1
V1.UC16.0	ERS199329	relative healthy
V1.UC17.0	ERS199330	1
V1.UC17.2	ERS199331	1
V1.UC18.0	ERS199332	relative healthy
V1.UC19.0	ERS199333	relative healthy
V1.UC2.0	ERS199334	1
V1.UC2.4	ERS199335	1
V1.UC21.0	ERS199336	1
V1.UC21.4	ERS199337	1
V1.UC23.0	ERS199338	1
V1.UC23.1	ERS199339	1
V1.UC24.0	ERS199340	relative healthy
V1.UC25.0	ERS199341	1
V1.UC25.1	ERS199342	1
V1.UC26.0	ERS199343	1
V1.UC26.4	ERS199344	1
V1.UC27.0	ERS199345	relative healthy
V1.UC28.0	ERS199346	relative healthy
V1.UC29.0	ERS199347	relative healthy
V1.UC3.0	ERS199348	1
V1.UC3.2	ERS199349	1
V1.UC30.0	ERS199350	relative healthy
V1.UC31.0	ERS199351	1
V1.UC31.4	ERS199352	1
V1.UC32.0	ERS199353	relative healthy
V1.UC33.0	ERS199354	relative healthy
V1.UC34.0	ERS199355	relative healthy
V1.UC35.0	ERS199356	1
V1.UC35.4	ERS199357	1
V1.UC36.0	ERS199358	relative healthy
V1.UC37.0	ERS199359	relative healthy
V1.UC38.0	ERS199360	1
V1.UC39.0	ERS199361	1
V1.UC4.0	ERS199362	1
V1.UC4.5	ERS199363	1
V1.UC40.0	ERS199364	1
V1.UC41.0	ERS199365	relative healthy
V1.UC42.0	ERS199366	relative healthy
V1.UC43.0	ERS199367	relative healthy
V1.UC44.0	ERS199368	relative healthy
V1.UC45.0	ERS199369	1
V1.UC46.0	ERS199370	relative healthy
V1.UC47.0	ERS199371	1
V1.UC48.0	ERS199372	relative healthy
V1.UC49.0	ERS199373	1
V1.UC49.1	ERS199374	1
V1.UC5.0	ERS199375	1
V1.UC5.3	ERS199376	1
V1.UC50.1	ERS199377	1
V1.UC51.0	ERS199378	1
V1.UC51.4	ERS199379	1
V1.UC52.0	ERS199380	1
V1.UC52.1	ERS199381	1
V1.UC53.0	ERS199382	1
V1.UC53.4	ERS199383	1
V1.UC54.0	ERS199384	1
V1.UC55.0	ERS199385	1
V1.UC55.4	ERS199386	1
V1.UC56.0	ERS199387	1
V1.UC58.0	ERS199388	1
V1.UC57.0	ERS199389	relative healthy
V1.UC6.0	ERS199390	relative healthy
V1.UC61.0	ERS199391	relative healthy
V1.UC62.0	ERS199392	relative healthy
V1.UC7.0	ERS199393	relative healthy
V1.UC8.0	ERS199394	relative healthy
V1.UC9.0	ERS199395	relative healthy

## Sheet: Sup.2
Sample ID	Contig_NUM	Avg_Len	Max_Len	N50	Toa_len
ERS199000	11819	1573.14	155306	6288	18593000
ERS199001	95223	1125.3	247718	2081	107154250
ERS199002	92680	1447.27	160551	3335	134133184
ERS199003	20573	1591.81	199905	5511	32748360
ERS199004	12724	1700.93	103707	4491	21642674
ERS199005	190405	1372.7	242163	2889	261369156
ERS199006	29780	1221.69	164538	1980	36381963
ERS199007	24397	1723.89	226200	5618	42057809
ERS199008	91264	1020.98	135647	1589	93178263
ERS199009	19898	2132.97	191637	7637	42441821
ERS199010	113546	1168.47	206158	2122	132675211
ERS199011	185885	1493.81	410080	4185	277676139
ERS199012	16952	1962.74	233805	7457	33272440
ERS199013	95280	1378.79	193300	2941	131370818
ERS199014	25183	1389.75	105296	2649	34998061
ERS199015	79722	1216.99	158049	2335	97021003
ERS199016	24821	1439.42	120220	2660	35727823
ERS199017	10940	1714.47	91133	5716	18756261
ERS199018	21111	1617.46	131707	3004	34146207
ERS199019	49967	1560.31	177053	3732	77963823
ERS199020	76987	1107.44	194036	1864	85258701
ERS199021	12742	1483	94883	3132	18896339
ERS199022	16042	1578.63	63394	2560	25324372
ERS199023	44117	1084.49	87608	2235	47844321
ERS199024	101522	970.358	291402	1455	98512702
ERS199025	39321	1747.51	191729	5562	68714026
ERS199026	19904	1188.26	79376	1911	23651091
ERS199027	85091	1233.48	127683	2382	104958411
ERS199028	40030	1216.65	245660	2671	48702471
ERS199029	58484	925.308	188561	1327	54115690
ERS199030	47762	869.562	179500	1094	41532026
ERS199031	63520	1249.77	141850	2148	79385538
ERS199032	19922	1160.9	67154	1783	23127409
ERS199033	61674	1316.08	173466	3277	81167998
ERS199034	44666	1226.51	147791	2324	54783499
ERS199035	43245	1398.74	184488	2971	60488453
ERS199036	39189	1437.9	233972	2931	56349860
ERS199037	63815	1160.04	171547	1727	74027641
ERS199038	86997	1160.36	111411	2166	100947434
ERS199039	69193	1338.2	165210	2946	92594275
ERS199040	45161	940.027	147938	1283	42452551
ERS199041	76731	1111.8	89961	1962	85309900
ERS199042	68746	1216.06	246077	2212	83599176
ERS199043	64455	1131.08	123037	2159	72903561
ERS199044	43291	1232.01	125888	1949	53334876
ERS199045	47128	1203.91	183572	2739	56737874
ERS199046	51641	1005.19	106080	1395	51909210
ERS199047	38565	1444.21	182727	4267	55696033
ERS199048	77377	1148.62	194462	1826	88876460
ERS199049	61736	1048.49	67364	1509	64729705
ERS199050	85694	1123.5	97845	1846	96277458
ERS199051	64195	1383.18	121764	3055	88793512
ERS199052	75988	1311.62	181230	3020	99667610
ERS199053	67217	1267.24	100070	2587	85179946
ERS199054	38638	1044.63	78239	1387	40362260
ERS199055	40809	1419.45	229202	4529	57926375
ERS199056	68309	1238.95	184947	2341	84631300
ERS199057	91676	1305.27	180397	2198	119662056
ERS199058	83591	1159.91	112448	2149	96957860
ERS199059	47699	1420.82	234186	3520	67771565
ERS199060	76864	1288.4	233427	2790	99031335
ERS199061	62614	1045.15	187895	1610	65440969
ERS199062	65492	1014.6	149100	1491	66448384
ERS199063	77238	858.887	181221	1100	66338712
ERS199064	85365	1057.22	123037	1652	90249654
ERS199065	60229	1412.59	144862	3052	85079084
ERS199066	55838	1285.37	176047	2597	71772267
ERS199067	106356	1112.5	175253	2033	118320796
ERS199068	85058	1001.2	242176	1431	85159742
ERS199069	66484	1207.49	158890	2353	80278973
ERS199070	19591	890.156	84133	1190	17439047
ERS199071	55717	1271.79	112459	3528	70860216
ERS199072	55644	1413.14	245560	3207	78632883
ERS199073	80063	1047.54	360441	1604	83869573
ERS199074	88337	1070.15	180544	1752	94534197
ERS199075	81025	1110.67	220626	2063	89992211
ERS199076	37776	1179.78	118555	1946	44567374
ERS199077	71536	1027.29	175768	1726	73488307
ERS199078	63995	1278.69	166469	2035	81829847
ERS199079	89119	1100.44	205621	1892	98069721
ERS199080	82827	1132.81	247788	2068	93826916
ERS199081	78865	1309.06	214358	2459	103238629
ERS199082	14596	1450.45	136228	2801	21170701
ERS199083	51863	1404.54	158284	3442	72843890
ERS199084	98178	1446.37	135972	3406	142001235
ERS199085	23369	2463.38	284986	13117	57566800
ERS199086	75383	1778.5	159819	4007	134068827
ERS199087	82681	1556.74	278970	3196	128712907
ERS199088	91213	1546.34	272393	3280	141045992
ERS199089	87683	1436.69	163843	2870	125973373
ERS199090	93934	1812.82	208832	4162	170285456
ERS199091	46253	2046.95	323026	6587	94677727
ERS199092	74223	2005.02	262937	5359	148818758
ERS199093	66210	1648.79	223941	3937	109166344
ERS199094	92342	1477.18	309954	2741	136405593
ERS199095	67886	1677.85	361700	4089	113902851
ERS199096	98309	1591.44	341184	3765	156453084
ERS199097	70844	1856.53	261261	4915	131523719
ERS199098	106545	1626.54	310190	3317	173299488
ERS199099	61713	1757.53	310303	4005	108462457
ERS199100	104647	1443.7	194444	2484	151078758
ERS199101	85876	1416.42	206553	2538	121636605
ERS199102	114555	1374.3	258180	2340	157433483
ERS199103	54390	1498.78	217510	3099	81518569
ERS199104	63557	2086.55	205662	5515	132614644
ERS199105	81808	1648.72	252457	4692	134878275
ERS199106	52177	1860.93	198101	4157	97097879
ERS199107	62928	1557.71	232740	3560	98023395
ERS199108	84353	1763.34	269298	4679	148743337
ERS199109	98406	1407.43	184935	2570	138499376
ERS199110	58214	1602.49	183365	3691	93287631
ERS199111	93061	1578.87	243113	3844	146931140
ERS199112	94935	1727.23	199512	3772	163974591
ERS199113	103026	1387.12	252957	2497	142909808
ERS199114	99645	1352.41	245789	2291	134760858
ERS199115	77542	1485.65	349086	2872	115200265
ERS199116	43429	2078.58	271944	7021	90270717
ERS199117	59959	1990.99	304778	5650	119377881
ERS199118	75372	2025.25	265088	5863	152647100
ERS199119	95156	1710.52	386809	4100	162766516
ERS199120	87779	1642.62	231065	3671	144187701
ERS199121	108976	1499.12	229616	2934	163367767
ERS199122	58181	1958.35	187679	5704	113938477
ERS199123	52147	2008.7	186038	7357	104747717
ERS199124	86342	1662.68	201701	3937	143559312
ERS199125	60156	1560.53	238412	3585	93875197
ERS199126	99913	1512.65	243946	2944	151133175
ERS199127	50010	2112.68	327908	7649	105655033
ERS199128	61388	1717.51	287919	4174	105434615
ERS199129	79056	1613.87	141072	4156	127586136
ERS199130	88180	1611.97	301060	3476	142143182
ERS199131	91228	1553.08	351582	3788	141684315
ERS199132	41107	1533.41	149349	3442	63033982
ERS199133	78446	1833.27	159340	5357	143812871
ERS199134	100601	1704.28	334632	3598	171452613
ERS199135	97348	1632.78	234598	3662	158947894
ERS199136	88826	1815.44	290705	4723	161258496
ERS199137	114496	1635.1	299971	3667	187212877
ERS199138	100412	1945.54	293447	5317	195355563
ERS199139	117079	1649.21	380763	3607	193088079
ERS199140	48184	2154.97	266870	9199	103834903
ERS199141	109529	1616.21	358413	3160	177022154
ERS199142	96484	1909.8	371714	4447	184265595
ERS199143	87096	1620.76	212440	3411	141162052
ERS199144	82731	1351.1	298887	2186	111777631
ERS199145	69769	1395.17	145253	2788	97339420
ERS199146	109319	1318.44	238795	2029	144130178
ERS199147	93202	1510.14	190042	2966	140747753
ERS199148	61465	1820.32	212045	4996	111885927
ERS199149	47343	1786.29	199895	4156	84568478
ERS199150	105953	1296.82	264610	2090	137401440
ERS199151	71446	1695.79	325126	3540	121157641
ERS199152	83109	1618.05	335844	3503	134474380
ERS199153	73608	1671.16	247019	3752	123010837
ERS199154	93358	1934.24	213384	6099	180576486
ERS199155	83007	1504.95	229861	2869	124921757
ERS199156	51115	1465.4	116849	2568	74904129
ERS199157	96726	1649.79	242132	3921	159578006
ERS199158	49789	1510.98	323535	3063	75230360
ERS199159	55613	1717.85	196199	4003	95534980
ERS199160	97074	1422.47	203458	2787	138084721
ERS199161	105808	1602.97	249597	3157	169606533
ERS199162	85799	1761.67	316238	4950	151149913
ERS199163	97811	1501.98	172765	3081	146910169
ERS199164	104821	1281.46	241343	2051	134323715
ERS199165	95097	1710.5	441197	3603	162663212
ERS199166	90835	1472.08	197012	2753	133716098
ERS199167	68301	1770.31	164535	4336	120913786
ERS199168	68525	1649.4	397956	3489	113025081
ERS199169	36505	2152.88	162380	7246	78590994
ERS199170	65485	1840.35	171061	5189	120515430
ERS199171	85203	1862.92	333119	5835	158726384
ERS199172	58214	2112.92	238269	7126	123001537
ERS199173	120209	1686.44	261018	3936	202725559
ERS199174	99804	1653.16	277784	3217	164991611
ERS199175	88724	1816.81	233298	4893	161195041
ERS199176	46038	2106.36	337537	6243	96972750
ERS199177	44579	1057.39	80241	1893	47137210
ERS199178	113224	1701.51	259023	3832	192652122
ERS199179	36175	1032.63	185650	2054	37355319
ERS199180	76435	1925.32	209678	5517	147161852
ERS199181	84002	912.494	166243	1203	76651314
ERS199182	95998	1681.99	187066	3955	161467918
ERS199183	65102	1056.84	65394	1624	68802278
ERS199184	116090	1483.41	295463	2661	172209492
ERS199185	32314	826.001	84291	1066	26691411
ERS199186	111612	1685.23	125647	3879	188092109
ERS199187	23942	989.57	57202	1712	23692280
ERS199188	80516	1472.94	261907	2793	118595470
ERS199189	28618	1056.79	131556	2192	30243324
ERS199190	86682	1769.62	100890	4130	153394060
ERS199191	43133	1116.26	147653	1692	48147853
ERS199192	116748	1647.38	233206	3725	192328413
ERS199193	72952	1076.28	255786	1774	78516701
ERS199194	96319	1491.9	163067	3004	143698464
ERS199195	101000	1426.64	285515	2806	144090206
ERS199196	117809	1752.86	251915	4050	206502889
ERS199197	59340	1140.36	117843	2066	67669033
ERS199198	77346	2082.51	173718	4883	161073800
ERS199199	20098	927.529	57328	1169	18641486
ERS199200	97172	1699.14	448364	4219	165109014
ERS199201	59897	996.366	192272	1415	59679314
ERS199202	92695	1759.08	192259	4180	163058019
ERS199203	54373	992.957	105902	1596	53990073
ERS199204	112205	1535.61	174826	3074	172302756
ERS199205	71177	944.43	103803	1268	67221668
ERS199206	110498	1497.3	239044	3253	165448658
ERS199207	28057	3398.53	197106	16136	95352543
ERS199208	25868	3447.6	357714	14078	89182617
ERS199209	76181	2091.5	209116	6442	159332836
ERS199210	67007	1882.09	290104	5760	126113217
ERS199211	85385	1478.7	236837	3232	126258841
ERS199212	92976	1471.54	232639	3025	136818324
ERS199213	106456	1768.81	478743	3962	188300874
ERS199214	103106	1631.76	185196	3593	168244473
ERS199215	99845	1681.12	337818	3563	167851134
ERS199216	101342	1718.03	165635	4287	174108503
ERS199217	114061	1483.59	296094	2836	169219601
ERS199218	99303	1676.13	312143	3716	166444292
ERS199219	97273	1661.74	167251	3974	161642527
ERS199220	99402	1678.4	257967	3788	166836402
ERS199221	73318	1498.57	158848	2585	109872093
ERS199222	65151	1818.86	381036	4464	118500816
ERS199223	104184	1759.45	220189	3754	183306092
ERS199224	103519	1787.51	338572	3893	185041573
ERS199225	88831	1631.54	185691	3460	144931643
ERS199226	74528	1845.95	232809	6012	137575260
ERS199227	81615	2015.96	158851	6450	164532559
ERS199228	78542	1459.61	174809	2962	114640485
ERS199229	80670	1543.96	174810	3344	124550995
ERS199230	51951	1049.81	123995	1824	54538626
ERS199231	108883	1910.75	266292	5204	208048464
ERS199232	117070	1493.44	222473	3069	174837253
ERS199233	144440	1498.12	332436	2932	216388742
ERS199234	119228	1647.46	262129	3460	196423698
ERS199235	82165	1348.97	239574	2301	110838067
ERS199236	65898	1656.96	137323	3738	109190066
ERS199237	51794	1488.26	145766	3871	77082881
ERS199238	116982	1562.91	245529	3274	182832724
ERS199239	103397	1679.29	206104	3574	173633542
ERS199240	92735	1747.68	152257	3866	162071523
ERS199241	90189	1962.29	257324	5633	176976725
ERS199242	108145	1576.68	287577	3185	170509674
ERS199243	91658	1537.31	274939	3568	140906633
ERS199244	107024	1803.4	230773	5025	193007263
ERS199245	96864	1736.81	195619	4437	168234130
ERS199246	63359	2039.8	197194	6989	129239517
ERS199247	90241	1653.71	234527	3624	149232592
ERS199248	96505	1698.59	165875	3269	163922754
ERS199249	63381	1814.38	176132	4816	114997442
ERS199250	145385	1396.18	219962	2390	202983595
ERS199251	94486	1539.49	205868	3320	145460109
ERS199252	96230	1819.03	294937	4748	175044835
ERS199253	143938	1827.07	287120	4845	262984881
ERS199254	103934	1468.18	231873	3040	152593545
ERS199255	129944	1547.49	299138	2922	201086932
ERS199256	66937	1820.08	235064	4254	121830631
ERS199257	80747	1897.44	202918	5036	153212641
ERS199258	77111	1738.2	155062	4148	134034633
ERS199259	75474	1602.13	271794	3230	120919522
ERS199260	113438	1760.32	175120	4023	199686712
ERS199261	88315	1904.26	201096	4966	168174365
ERS199262	81938	1944.2	202915	5184	159304249
ERS199263	92119	1693.28	202915	3477	155983136
ERS199264	102870	1550.27	191878	3174	159476221
ERS199265	112111	1495.91	241338	3009	167707884
ERS199266	141705	1380.8	283633	2344	195665860
ERS199267	124180	1500.44	190905	3035	186324197
ERS199268	86397	1872.3	183367	4528	161760878
ERS199269	63902	2143.27	251182	6548	136959430
ERS199270	111588	1444.8	270131	2515	161222509
ERS199271	91812	1621.43	209862	3465	148866614
ERS199272	106883	1686.04	236910	3899	180208651
ERS199273	104922	1762.5	231975	4242	184925456
ERS199274	25581	1733.74	119286	9524	44350764
ERS199275	16010	2438.09	496498	8951	39033893
ERS199277	36504	1774.2	179681	4514	64765478
ERS199280	36166	1718.82	205405	6021	62162665
ERS199281	81852	2274.28	309869	11382	186154625
ERS199283	60139	2147.34	212475	7974	129138734
ERS199284	65036	2653.07	340001	8872	172545361
ERS199285	35322	2951.35	323437	14326	104247472
ERS199286	25928	3122.91	321768	23547	80970910
ERS199289	92428	2166.64	678099	8750	200258266
ERS199290	34764	2139.44	273211	9331	74375481
ERS199291	92847	1511.64	273211	2847	140351482
ERS199294	47534	2223.31	191275	8168	105682810
ERS199295	90803	2249.97	308952	8428	204304027
ERS199303	30146	2811.65	461144	15626	84759933
ERS199304	59395	1997.68	267486	7517	118652362
ERS199308	93989	2166.74	280547	8822	203649379
ERS199310	39682	1197.16	77560	3397	47505770
ERS199311	109344	1809.31	244693	4578	197837238
ERS199312	53678	1795.21	166691	4973	96363024
ERS199313	53206	2340.49	447907	9884	124528193
ERS199316	98309	1698.12	188259	3961	166940372
ERS199317	75374	1244.54	221772	1920	93805644
ERS199318	148865	1525.86	339836	3635	227147065
ERS199319	60449	1793.91	139508	3892	108440066
ERS199320	106321	2149.88	359711	8389	228577321
ERS199321	68762	1495.86	344988	3153	102858072
ERS199322	128022	1646.28	333962	5223	210759758
ERS199323	53453	1661.15	157883	4555	88793388
ERS199324	110434	1720	254612	4341	189946412
ERS199325	53370	1405.59	121226	2963	75016466
ERS199326	52241	2195.95	265160	9140	114718669
ERS199327	56006	1102.65	135543	1710	61755020
ERS199328	86358	2174.33	318623	8592	187770607
ERS199330	36035	917.197	30166	1240	33051190
ERS199331	125367	1498.49	273058	3732	187861804
ERS199334	97409	1649.45	105559	3252	160670907
ERS199335	96436	1501.38	268900	2883	144786612
ERS199336	61006	1114.36	147598	2033	67982698
ERS199337	111817	1927.57	339232	5296	215534970
ERS199338	83161	1612.36	185837	3296	134085146
ERS199339	71752	1779.91	242007	4100	127712310
ERS199341	84302	1641.66	188603	4549	138394911
ERS199342	97465	1957.28	225293	5200	190766028
ERS199343	111832	1735.1	238415	3605	194039314
ERS199344	124057	1895.23	389949	5692	235115991
ERS199348	60769	1586.39	71921	3261	96403088
ERS199349	42735	1042.32	355010	1355	44543700
ERS199351	69445	1952.67	219823	5055	135603329
ERS199352	108267	1917.83	257353	6466	207637267
ERS199356	124982	1551.59	254509	3198	193921152
ERS199357	124189	2143.83	272581	6512	266240165
ERS199360	98486	1895.64	363900	5511	186693697
ERS199361	87647	1921.65	164993	5217	168426633
ERS199362	102283	1439.17	128648	2534	147202678
ERS199363	128850	2149.43	209303	6569	276954088
ERS199364	100310	1751.62	209674	4401	175704775
ERS199369	84406	1670.36	355478	4118	140988375
ERS199371	106532	1842.63	243617	4730	196298712
ERS199373	153854	1556.74	191684	3304	239510382
ERS199374	130453	1847.76	251111	5777	241045829
ERS199375	98614	1377.75	99103	2195	135865287
ERS199376	158776	1884.45	444023	5435	299206122
ERS199377	127752	1809.31	258414	4799	231143040
ERS199378	112792	1669.88	169399	3582	188349330
ERS199379	136020	1707.09	481021	4228	232198405
ERS199380	143200	1571.19	269283	3329	224993842
ERS199381	164590	1686.44	277535	4176	277571570
ERS199382	117912	1712.85	167348	5086	201965016
ERS199383	100183	1572.37	289212	3410	157524881
ERS199384	121615	2271.06	328853	9377	276195258
ERS199385	152836	1882.5	269244	5464	287713286
ERS199386	126024	2266.47	417853	8726	285629860
ERS199387	43533	1887.38	280295	5442	82163430
ERS199388	197697	1400.55	210623	2759	276884139

## Sheet: Sup.3
Run	MBytes
SRR2145319	0	Note: The sample-run in green shadows were downloaded and used as blind test data
SRR2145344	0
SRR2145345	0
SRR2145348	0
SRR2145349	0
SRR2145504	0
SRR2145604	0
SRR2145633	0
SRR2145647	0
SRR2145648	0
SRR2145652	0
SRR2145654	0
SRR2145655	0
SRR2145646	1
SRR2145559	2
SRR2145352	3
SRR2145346	6
SRR2145495	7
SRR2145632	7
SRR2145329	12
SRR2145354	13
SRR2145492	20
SRR2145310	22
SRR2145353	24
SRR2145498	25
SRR2145381	27
SRR2145340	40
SRR2145496	65
SRR2145448	70
SRR2145304	87
SRR2145479	98
SRR2145442	101
SRR2145414	124
SRR2145547	157
SRR2145500	166
SRR2145602	175
SRR2145601	185
SRR2145635	204
SRR2145413	221
SRR2145441	230
SRR2145323	233
SRR2145472	239
SRR2145391	255
SRR2145542	277
SRR2145487	286
SRR2145623	286
SRR2145546	288
SRR2145544	289
SRR2145543	317
SRR2145470	321
SRR2145485	331
SRR2145538	344
SRR2145552	345
SRR2145469	360
SRR2145358	366
SRR2145598	375
SRR2145480	396
SRR2145528	410
SRR2145468	420
SRR2145630	423
SRR2145422	432
SRR2145624	441
SRR2145560	447
SRR2145316	456
SRR2145608	462
SRR2145536	470
SRR2145386	472
SRR2145440	472
SRR2145529	473
SRR2145481	477
SRR2145593	503
SRR2145561	505
SRR2145430	546
SRR2145309	554
SRR2145436	555
SRR2145482	555
SRR2145418	557
SRR2145537	564
SRR2145613	579
SRR2145568	581
SRR2145443	584
SRR2145474	601
SRR2145606	611
SRR2145553	617
SRR2145628	619
SRR2145625	620
SRR2145636	648
SRR2145477	654
SRR2145471	675
SRR2145337	678
SRR2145644	689
SRR2145539	695
SRR2145325	696
SRR2145527	724
SRR2145582	727
SRR2145614	733
SRR2145473	759
SRR2145640	760
SRR2145555	769
SRR2145596	775
SRR2145516	793
SRR2145616	804
SRR2145556	805
SRR2145629	808
SRR2145571	813
SRR2145488	816
SRR2145464	817
SRR2145620	820
SRR2145501	822
SRR2145324	837
SRR2145382	843
SRR2145626	855
SRR2145526	857
SRR2145619	867
SRR2145431	869
SRR2145493	869
SRR2145483	871
SRR2145595	891
SRR2145637	895
SRR2145621	908
SRR2145438	918
SRR2145532	920
SRR2145338	921
SRR2145452	928
SRR2145583	937
SRR2145508	940
SRR2145356	945
SRR2145424	947
SRR2145350	954
SRR2145650	966
SRR2145453	977
SRR2145534	1001
SRR2145427	1002
SRR2145491	1002
SRR2145465	1004
SRR2145530	1014
SRR2145622	1021
SRR2145425	1023
SRR2145320	1025
SRR2145509	1028
SRR2145423	1029
SRR2145512	1031
SRR2145645	1036
SRR2145615	1046
SRR2145573	1047
SRR2145631	1055
SRR2145497	1056
SRR2145641	1084
SRR2145368	1092
SRR2145569	1096
SRR2145617	1118
SRR2145507	1123
SRR2145558	1129
SRR2145600	1132
SRR2145420	1133
SRR2145372	1137
SRR2145432	1146
SRR2145433	1148
SRR2145399	1153
SRR2145519	1161
SRR2145607	1171
SRR2145321	1173
SRR2145307	1176
SRR2145522	1177
SRR2145513	1178
SRR2145411	1187
SRR2145520	1197
SRR2145510	1212
SRR2145545	1219
SRR2145603	1222
SRR2145572	1224
SRR2145535	1232
SRR2145437	1232
SRR2145390	1240
SRR2145336	1243
SRR2145588	1246
SRR2145417	1249
SRR2145486	1267
SRR2145378	1270
SRR2145363	1274
SRR2145308	1278
SRR2145426	1295
SRR2145294	1296
SRR2145579	1311
SRR2145627	1316
SRR2145584	1318
SRR2145317	1328
SRR2145428	1334
SRR2145523	1337
SRR2145401	1341
SRR2145421	1356
SRR2145314	1359
SRR2145439	1362
SRR2145389	1367
SRR2145639	1367
SRR2145392	1368
SRR2145611	1368
SRR2145612	1390
SRR2145330	1397
SRR2145643	1400
SRR2145518	1401
SRR2145371	1411
SRR2145653	1413
SRR2145444	1417
SRR2145293	1418
SRR2145484	1423
SRR2145575	1452
SRR2145557	1476
SRR2145412	1478
SRR2145302	1481
SRR2145649	1482
SRR2145362	1484
SRR2145318	1497
SRR2145298	1507
SRR2145383	1516
SRR2145618	1518
SRR2145303	1536
SRR2145300	1540
SRR2145393	1541
SRR2145408	1547
SRR2145290	1550
SRR2145589	1573
SRR2145455	1577
SRR2145576	1583
SRR2145397	1584
SRR2145435	1588
SRR2145374	1596
SRR2145410	1596
SRR2145634	1609
SRR2145312	1611
SRR2145335	1611
SRR2145380	1614
SRR2145296	1621
SRR2145315	1628
SRR2145434	1628
SRR2145379	1639
SRR2145467	1639
SRR2145505	1640
SRR2145407	1662
SRR2145585	1663
SRR2145395	1676
SRR2145638	1680
SRR2145333	1685
SRR2145567	1694
SRR2145387	1698
SRR2145376	1701
SRR2145577	1702
SRR2145517	1713
SRR2145594	1714
SRR2145574	1747
SRR2145297	1748
SRR2145398	1762
SRR2145642	1769
SRR2145375	1770
SRR2145521	1785
SRR2145587	1786
SRR2145511	1794
SRR2145499	1801
SRR2145586	1802
SRR2145409	1803
SRR2145388	1811
SRR2145570	1813
SRR2145456	1824
SRR2145578	1831
SRR2145580	1834
SRR2145445	1852
SRR2145384	1861
SRR2145656	1902
SRR2145515	1914
SRR2145295	1946
SRR2145590	1951
SRR2145550	1953
SRR2145377	1973
SRR2145549	1983
SRR2145366	1990
SRR2145292	1999
SRR2145563	1999
SRR2145506	2002
SRR2145459	2004
SRR2145605	2021
SRR2145367	2036
SRR2145446	2044
SRR2145599	2049
SRR2145454	2057
SRR2145370	2070
SRR2145460	2073
SRR2145313	2074
SRR2145581	2082
SRR2145429	2088
SRR2145565	2088
SRR2145490	2103
SRR2145301	2118
SRR2145447	2122
SRR2145591	2131
SRR2145322	2166
SRR2145311	2171
SRR2145406	2180
SRR2145592	2181
SRR2145415	2182
SRR2145463	2184
SRR2145551	2203
SRR2145651	2207
SRR2145476	2218
SRR2145402	2234
SRR2145478	2248
SRR2145457	2264
SRR2145360	2267
SRR2145503	2282
SRR2145394	2294
SRR2145404	2323
SRR2145531	2383
SRR2145461	2383
SRR2145554	2419
SRR2145450	2430
SRR2145359	2437
SRR2145355	2448
SRR2145305	2453
SRR2145365	2473
SRR2145533	2508
SRR2145416	2528
SRR2145369	2530
SRR2145357	2536
SRR2145657	2550
SRR2145451	2563
SRR2145597	2570
SRR2145514	2578
SRR2145328	2598
SRR2145548	2600
SRR2145610	2606
SRR2145462	2623
SRR2145466	2666
SRR2145403	2669
SRR2145400	2693
SRR2145351	2715
SRR2145385	2722
SRR2145502	2746
SRR2145524	2754
SRR2145494	2783
SRR2145449	2797
SRR2145475	2806
SRR2145326	2832
SRR2145299	2894
SRR2145566	2920
SRR2145334	2923
SRR2145405	2964
SRR2145289	2999
SRR2145331	3091
SRR2145419	3097
SRR2145364	3114
SRR2145525	3296
SRR2145332	3338
SRR2145396	3340
SRR2145489	3354
SRR2145562	3503
SRR2145291	3601
SRR2145361	3608
SRR2145341	3627
SRR2145609	3701
SRR2145343	3703
SRR2145458	3822
SRR2145342	3970
SRR2145339	4247
SRR2145373	4613
SRR2145306	4683
SRR2145564	4832
SRR2145347	4975
SRR2145541	5349
SRR2145327	5920
SRR2145540	12532

## Sheet: Sup.4
Sample ID	Reads sum	Reads unmapped	Mapped percent
ERS199000	43385794	2778650	0.935955
ERS199001	43268736	4587368	0.89398
ERS199002	43697482	3769684	0.913732
ERS199003	39459920	4555860	0.884545
ERS199004	38520090	3156556	0.918054
ERS199005	149572500	9868026	0.934025
ERS199006	36414898	3356742	0.90782
ERS199007	37331718	2090552	0.944001
ERS199008	31379330	4189298	0.866495
ERS199009	38419464	2190880	0.942975
ERS199010	43989258	4889382	0.888851
ERS199011	160860846	14342800	0.910837
ERS199012	39529616	4719408	0.880611
ERS199013	38811780	3343050	0.913865
ERS199014	31316702	2995152	0.904359
ERS199015	34401422	2923188	0.915027
ERS199016	34102846	3137364	0.908003
ERS199017	34109634	2050854	0.939875
ERS199018	31678428	1941258	0.93872
ERS199019	28422922	2059814	0.92753
ERS199020	25213236	2256078	0.91052
ERS199021	29426626	3724984	0.873415
ERS199022	34106674	2815588	0.917448
ERS199023	22352614	2603960	0.883505
ERS199024	27150720	3778864	0.860819
ERS199025	33892278	2794410	0.91755
ERS199026	30207678	2363614	0.921755
ERS199027	30181952	2946832	0.902364
ERS199028	23286562	3143570	0.865005
ERS199029	23527460	3837246	0.836904
ERS199030	25907340	2804366	0.891754
ERS199031	26766676	2836832	0.894016
ERS199032	19455162	1213148	0.937644
ERS199033	29002820	2815290	0.90293
ERS199034	28121458	2213560	0.921286
ERS199035	32871734	3808344	0.884145
ERS199036	25253698	2369790	0.906161
ERS199037	30835042	2211014	0.928295
ERS199038	26546742	2921854	0.889935
ERS199039	32924806	2456014	0.925405
ERS199040	20682196	2389316	0.884475
ERS199041	30168414	3422620	0.88655
ERS199042	27444462	2297036	0.916302
ERS199043	30066688	2290390	0.923823
ERS199044	21257644	1922052	0.909583
ERS199045	26312982	3781312	0.856295
ERS199046	21108628	2152698	0.898018
ERS199047	29571262	2222232	0.924852
ERS199048	37144174	3841106	0.896589
ERS199049	21377498	2601904	0.878288
ERS199050	27738156	3390024	0.877785
ERS199051	35900008	4158392	0.884167
ERS199052	34204204	3041016	0.911092
ERS199053	33426418	3413856	0.89787
ERS199054	20141086	2329704	0.884331
ERS199055	27859220	2340752	0.915979
ERS199056	32875982	2798328	0.914882
ERS199057	33411802	2821626	0.91555
ERS199058	36680936	4770742	0.869939
ERS199059	26278116	2476936	0.905741
ERS199060	32960502	3273348	0.900689
ERS199061	27865662	3404776	0.877815
ERS199062	26935130	2341900	0.913054
ERS199063	24247444	3567644	0.852865
ERS199064	28402412	2853374	0.899538
ERS199065	27480214	2015608	0.926652
ERS199066	29928436	1799770	0.939864
ERS199067	51736302	4751962	0.90815
ERS199068	27690158	2826556	0.897922
ERS199069	30826756	3259106	0.894277
ERS199070	8067176	525684	0.934837
ERS199071	24936370	1981638	0.920532
ERS199072	30485812	2423488	0.920504
ERS199073	29156010	2603714	0.910697
ERS199074	29847802	2791112	0.906489
ERS199075	31258352	3461378	0.889265
ERS199076	25623550	2310720	0.90982
ERS199077	25229856	3854530	0.847223
ERS199078	28690234	2229392	0.922294
ERS199079	30219244	2965700	0.901861
ERS199080	31187950	3402852	0.890892
ERS199081	36387308	2679492	0.926362
ERS199082	16786968	1185880	0.929357
ERS199083	35211774	2419538	0.931286
ERS199084	42559722	2970238	0.93021
ERS199085	57368326	1849720	0.967757
ERS199086	56435606	2703116	0.952103
ERS199087	52014614	2468808	0.952536
ERS199088	47149322	4112986	0.912767
ERS199089	57112350	2865764	0.949822
ERS199090	74193878	3658202	0.950694
ERS199091	52773020	2705552	0.948732
ERS199092	62199234	2967722	0.952287
ERS199093	49586490	3078516	0.937916
ERS199094	60205614	6098754	0.898701
ERS199095	51868932	3650172	0.929627
ERS199096	67592166	4505952	0.933336
ERS199097	51045752	3176922	0.937763
ERS199098	61135344	4853484	0.920611
ERS199099	50780236	3765638	0.925844
ERS199100	51689470	3839862	0.925713
ERS199101	56708744	3504078	0.938209
ERS199102	68342566	6469230	0.905341
ERS199103	56290946	4647612	0.917436
ERS199104	72546566	3194056	0.955972
ERS199105	71305460	5523866	0.922532
ERS199106	58784044	2226892	0.962117
ERS199107	60209772	2874820	0.952253
ERS199108	55424242	3443296	0.937874
ERS199109	49037080	3961300	0.919218
ERS199110	58295970	2101018	0.963959
ERS199111	50411358	3342208	0.933701
ERS199112	57318178	3765294	0.934309
ERS199113	52524286	5283050	0.899417
ERS199114	50155246	4508610	0.910107
ERS199115	51669542	4185500	0.918995
ERS199116	53374138	2587088	0.951529
ERS199117	56546810	1995098	0.964718
ERS199118	52243880	2627838	0.949701
ERS199119	50686664	4433530	0.912531
ERS199120	54354750	3816016	0.929794
ERS199121	50219678	5958954	0.881342
ERS199122	47337392	2478998	0.947631
ERS199123	53869518	2500562	0.953581
ERS199124	48181798	3559216	0.926129
ERS199125	54832330	3551676	0.935227
ERS199126	51509632	4675726	0.909226
ERS199127	53024892	2212814	0.958268
ERS199128	51177770	2124152	0.958495
ERS199129	49241330	3060352	0.93785
ERS199130	52358282	2211580	0.957761
ERS199131	48912326	2176678	0.955498
ERS199132	55720848	3226184	0.942101
ERS199133	69094398	2431796	0.964805
ERS199134	67499556	3475608	0.948509
ERS199135	67416508	4260238	0.936807
ERS199136	63468796	3996236	0.937036
ERS199137	64862466	5718036	0.911844
ERS199138	67290256	4870658	0.927617
ERS199139	62507498	4260096	0.931847
ERS199140	54265440	2940274	0.945817
ERS199141	58554418	3326828	0.943184
ERS199142	61505154	3184802	0.948219
ERS199143	51902206	4808128	0.907362
ERS199144	56314714	5528094	0.901836
ERS199145	54016714	3897008	0.927856
ERS199146	53545166	4253720	0.920558
ERS199147	52538120	3270648	0.937747
ERS199148	52347502	2805970	0.946397
ERS199149	51747784	2134128	0.958759
ERS199150	47415084	4238108	0.910617
ERS199151	49117724	2918650	0.940578
ERS199152	48742580	4506606	0.907543
ERS199153	48019412	2172974	0.954748
ERS199154	66091000	2831498	0.957158
ERS199155	55450972	3669280	0.933828
ERS199156	57676298	2789922	0.951628
ERS199157	57211608	3462594	0.939477
ERS199158	50288508	1890708	0.962403
ERS199159	52705248	2810594	0.946673
ERS199160	53508772	3964742	0.925905
ERS199161	58395470	3636964	0.937718
ERS199162	66044666	3080564	0.953356
ERS199163	58554184	3655246	0.937575
ERS199164	59509106	3947884	0.933659
ERS199165	57607172	3699144	0.935787
ERS199166	57292722	4833928	0.915628
ERS199167	47401144	2674602	0.943575
ERS199168	57598544	2805356	0.951295
ERS199169	59257266	3662200	0.938198
ERS199170	52439256	2236182	0.957357
ERS199171	65532334	4222300	0.935569
ERS199172	70607336	2996898	0.957555
ERS199173	73330080	4103832	0.944036
ERS199174	64422228	2972720	0.953856
ERS199175	70102972	2725584	0.96112
ERS199176	71269514	2451784	0.965598
ERS199177	29013252	2672852	0.907875
ERS199178	61208458	3765538	0.93848
ERS199179	21832446	1823936	0.916458
ERS199180	67249244	3261676	0.951499
ERS199181	19755990	2400744	0.87848
ERS199182	65467338	4067252	0.937874
ERS199183	22894274	2433656	0.8937
ERS199184	58204434	4373768	0.924855
ERS199185	9414574	1024248	0.891206
ERS199186	60662794	3242130	0.946555
ERS199187	23242282	2046980	0.911929
ERS199188	63734438	3389168	0.946824
ERS199189	23802960	1923388	0.919195
ERS199190	52539232	2294278	0.956332
ERS199191	24436274	2405096	0.901577
ERS199192	56169514	3219036	0.942691
ERS199193	23370670	2220194	0.905001
ERS199194	59785642	4414076	0.926168
ERS199195	54849312	2647760	0.951727
ERS199196	64869678	2765178	0.957373
ERS199197	23640864	1662576	0.929674
ERS199198	56337716	1883944	0.96656
ERS199199	6510254	345264	0.946966
ERS199200	52723686	2721432	0.948383
ERS199201	26897108	1894692	0.929558
ERS199202	55886432	2316240	0.958555
ERS199203	20123280	1751320	0.91297
ERS199204	60823716	3251048	0.94655
ERS199205	28293322	3206626	0.886665
ERS199206	51782636	5016108	0.903131
ERS199207	62200606	1679390	0.973
ERS199208	60482982	1638988	0.972902
ERS199209	57472814	2449632	0.957378
ERS199210	49468980	2457358	0.950325
ERS199211	53396594	4277836	0.919886
ERS199212	51751782	4331418	0.916304
ERS199213	55357570	2836978	0.948752
ERS199214	54325040	2293598	0.95778
ERS199215	56260954	3698062	0.934269
ERS199216	61400122	3070402	0.949994
ERS199217	60114756	3434572	0.942866
ERS199218	61043482	3338344	0.945312
ERS199219	55623438	2479430	0.955425
ERS199220	59884014	2992066	0.950036
ERS199221	58587784	2510058	0.957157
ERS199222	59533548	2577614	0.956703
ERS199223	49814090	1960412	0.960645
ERS199224	58023176	2582616	0.95549
ERS199225	58532138	2037686	0.965187
ERS199226	57092478	1846980	0.967649
ERS199227	62606366	2488802	0.960247
ERS199228	54882022	4041118	0.926367
ERS199229	60271750	4572020	0.924143
ERS199230	22381064	2039154	0.908889
ERS199231	63963502	3316586	0.948149
ERS199232	53527386	3360424	0.93722
ERS199233	58716792	3983694	0.932154
ERS199234	56804664	2834960	0.950093
ERS199235	28375750	2070752	0.927024
ERS199236	52724784	2939318	0.944252
ERS199237	50698570	2436680	0.951938
ERS199238	55990750	3564582	0.936336
ERS199239	51536928	3095228	0.939942
ERS199240	56735036	2224766	0.960787
ERS199241	59282038	2319784	0.960869
ERS199242	51502970	3985442	0.922617
ERS199243	48337138	4294002	0.911166
ERS199244	60983794	3361818	0.944874
ERS199245	55303438	2200812	0.960205
ERS199246	59163336	2365800	0.960012
ERS199247	54156482	3532740	0.934768
ERS199248	54403056	2229800	0.959013
ERS199249	44328940	1905790	0.957008
ERS199250	63182592	3974278	0.937099
ERS199251	51696896	2530498	0.951051
ERS199252	55592220	3036836	0.945373
ERS199253	113463796	5911366	0.947901
ERS199254	58272584	4074382	0.930081
ERS199255	55227678	3033926	0.945065
ERS199256	48933638	1652658	0.966227
ERS199257	57127536	1892536	0.966872
ERS199258	52792792	1984070	0.962418
ERS199259	52569744	2121554	0.959643
ERS199260	57805466	3397614	0.941223
ERS199261	61433124	2802762	0.954377
ERS199262	62337458	2606924	0.95818
ERS199263	56548044	2501156	0.955769
ERS199264	52998628	3798748	0.928324
ERS199265	55396106	3407194	0.938494
ERS199266	53091366	3096462	0.941677
ERS199267	54240216	3207050	0.940873
ERS199268	55202132	1652590	0.970063
ERS199269	55067876	1675812	0.969568
ERS199270	51388800	3645876	0.929053
ERS199271	53085830	3057754	0.9424
ERS199272	56574418	2586708	0.954278
ERS199273	57538654	2371410	0.958786
ERS199274	27193400	1279950	0.952932
ERS199275	17096362	1745042	0.897929
ERS199277	32732716	2533502	0.9226
ERS199280	38108720	1720186	0.954861
ERS199281	102898454	3867692	0.962413
ERS199283	53810562	1748738	0.967502
ERS199284	71563964	2373758	0.96683
ERS199285	68019712	2993894	0.955985
ERS199286	56755958	2493782	0.956061
ERS199289	100700376	3994632	0.960332
ERS199290	21915302	1122170	0.948795
ERS199291	60964950	2686124	0.95594
ERS199294	56192528	1937186	0.965526
ERS199295	117934938	4685928	0.960267
ERS199303	80523514	2837706	0.964759
ERS199304	65599372	4487696	0.931589
ERS199308	116644980	5065800	0.956571
ERS199310	21361900	1521750	0.928763
ERS199311	71005778	4095444	0.942322
ERS199312	54762954	2302848	0.957949
ERS199313	70198766	3570494	0.949137
ERS199316	57374224	2959600	0.948416
ERS199317	31773114	2854876	0.910148
ERS199318	52535556	4580370	0.912814
ERS199319	54106738	2923370	0.94597
ERS199320	99756586	5192214	0.947951
ERS199321	39230908	3653372	0.906875
ERS199322	71808504	5169750	0.928006
ERS199323	34312472	3388474	0.901247
ERS199324	48249430	3566820	0.926075
ERS199325	34537754	3392560	0.901772
ERS199326	91200572	3586904	0.96067
ERS199327	28938312	2370376	0.918089
ERS199328	61354436	3072562	0.949921
ERS199330	14062728	1449774	0.896907
ERS199331	48557524	5155616	0.893825
ERS199334	41885580	2069088	0.950601
ERS199335	29058930	2053672	0.929327
ERS199336	27161218	1943334	0.928452
ERS199337	62274442	3054626	0.950949
ERS199338	48327700	2556616	0.947098
ERS199339	31587314	1964448	0.937809
ERS199341	60244788	3316714	0.944946
ERS199342	64802100	2781784	0.957073
ERS199343	54766782	4860076	0.911259
ERS199344	69259236	5744480	0.917058
ERS199348	54761572	3107538	0.943253
ERS199349	12629988	1483578	0.882535
ERS199351	51844388	2490230	0.951967
ERS199352	90897866	3486164	0.961647
ERS199356	53971158	3309340	0.938683
ERS199357	85451606	4906242	0.942585
ERS199360	69176620	3901040	0.943608
ERS199361	56640358	3297970	0.941773
ERS199362	54550322	2211748	0.959455
ERS199363	93340992	3890906	0.958315
ERS199364	55403950	5574306	0.899388
ERS199369	50484126	4526482	0.910339
ERS199371	56209786	2559234	0.95447
ERS199373	50093240	3281952	0.934483
ERS199374	53739446	4573326	0.914898
ERS199375	47296078	1619626	0.965756
ERS199376	101811858	5523488	0.945748
ERS199377	67884164	5763516	0.915098
ERS199378	46654316	1864502	0.960036
ERS199379	47009802	2157146	0.954113
ERS199380	47215204	2465320	0.947785
ERS199381	73596692	5978380	0.918768
ERS199382	104533320	6394572	0.938827
ERS199383	105198564	5766944	0.94518
ERS199384	92528468	4639996	0.949853
ERS199385	105296202	6536260	0.937925
ERS199386	107020614	5986576	0.944061
ERS199387	65533962	2881476	0.956031
ERS199388	70530376	5483044	0.92226

## Sheet: Sup.5
Strain list
Acaryochloris_marina_MBIC11017
Acetobacter_pasteurianus_386B
Acetobacter_pasteurianus_IFO_3283-01
Acetobacter_pasteurianus_IFO_3283-01-42C
Acetobacter_pasteurianus_IFO_3283-03
Acetobacter_pasteurianus_IFO_3283-07
Acetobacter_pasteurianus_IFO_3283-12
Acetobacter_pasteurianus_IFO_3283-22
Acetobacter_pasteurianus_IFO_3283-26
Acetobacter_pasteurianus_IFO_3283-32
Acetobacterium_woodii_DSM_1030
Acetohalobium_arabaticum_DSM_5501
Acholeplasma_brassicae
Acholeplasma_laidlawii_PG-8A
Acholeplasma_palmae_J233
Achromobacter_xylosoxidans_A8
Achromobacter_xylosoxidans_NBRC_15126_=_ATCC_27061
Achromobacter_xylosoxidans_NH44784-1996
Acidaminococcus_fermentans_DSM_20731
Acidaminococcus_intestini_RyC-MR95
Acidianus_hospitalis_W1
Acidilobus_saccharovorans_345-15
Acidimicrobium_ferrooxidans_DSM_10331
Acidiphilium_cryptum_JF-5
Acidiphilium_multivorum_AIU301
Acidithiobacillus_caldus_SM-1
Acidithiobacillus_ferrivorans_SS3
Acidithiobacillus_ferrooxidans_ATCC_23270
Acidithiobacillus_ferrooxidans_ATCC_53993
Acidobacterium_capsulatum_ATCC_51196
Acidothermus_cellulolyticus_11B
Acidovorax_avenae_subsp._avenae_ATCC_19860
Acidovorax_citrulli_AAC00-1
Acidovorax_ebreus_TPSY
Acidovorax_sp._JS42
Acidovorax_sp._KKS102
Aciduliprofundum_boonei_T469
Aciduliprofundum_sp._MAR08-339
Acinetobacter_baumannii_1656-2
Acinetobacter_baumannii_AB0057
Acinetobacter_baumannii_AB307-0294
Acinetobacter_baumannii_ACICU
Acinetobacter_baumannii_ATCC_17978
Acinetobacter_baumannii_AYE
Acinetobacter_baumannii_BJAB07104
Acinetobacter_baumannii_BJAB0715
Acinetobacter_baumannii_BJAB0868
Acinetobacter_baumannii_D1279779
Acinetobacter_baumannii_MDR-TJ
Acinetobacter_baumannii_MDR-ZJ06
Acinetobacter_baumannii_SDF
Acinetobacter_baumannii_TCDC-AB0715
Acinetobacter_baumannii_TYTH-1
Acinetobacter_baumannii_ZW85-1
Acinetobacter_calcoaceticus_PHEA-2
Acinetobacter_oleivorans_DR1
Acinetobacter_sp._ADP1
Actinobacillus_pleuropneumoniae_serovar_3_str._JL03
Actinobacillus_pleuropneumoniae_serovar_5b_str._L20
Actinobacillus_pleuropneumoniae_serovar_7_str._AP76
Actinobacillus_succinogenes_130Z
Actinobacillus_suis_H91-0380
Actinoplanes_friuliensis_DSM_7358
Actinoplanes_missouriensis_431
Actinoplanes_sp._N902-109
Actinoplanes_sp._SE50SLASH110
Actinosynnema_mirum_DSM_43827
Adlercreutzia_equolifaciens_DSM_19450
Advenella_kashmirensis_WT001
Aequorivita_sublithincola_DSM_14238
Aerococcus_urinae_ACS-120-V-Col10a
Aeromonas_hydrophila_ML09-119
Aeromonas_hydrophila_subsp._hydrophila_ATCC_7966
Aeromonas_salmonicida_subsp._salmonicida_A449
Aeromonas_veronii_B565
Aeropyrum_camini_SY1_=_JCM_12091
Aeropyrum_pernix_K1
Aggregatibacter_actinomycetemcomitans_ANH9381
Aggregatibacter_actinomycetemcomitans_D11S-1
Aggregatibacter_actinomycetemcomitans_D7S-1
Aggregatibacter_aphrophilus_NJ8700
Agrobacterium_fabrum_str._C58
Agrobacterium_radiobacter_K84
Agrobacterium_sp._H13-3
Agrobacterium_vitis_S4
Akkermansia_muciniphila_ATCC_BAA-835
Albidiferax_ferrireducens_T118_LPARENRhodoferax_ferrireducens_T118RPAREN
Alcanivorax_borkumensis_SK2
Alcanivorax_dieselolei_B5
Alicycliphilus_denitrificans_BC
Alicycliphilus_denitrificans_K601
Alicyclobacillus_acidocaldarius_subsp._acidocaldarius_DSM_446
Alicyclobacillus_acidocaldarius_subsp._acidocaldarius_Tc-4-1
Aliivibrio_salmonicida_LFI1238
Alistipes_finegoldii_DSM_17242
Alistipes_shahii_WAL_8301
Alkalilimnicola_ehrlichii_MLHE-1
Alkaliphilus_metalliredigens_QYMF
Alkaliphilus_oremlandii_OhILAs
Allochromatium_vinosum_DSM_180
Alteromonas_macleodii_ATCC_27126
Alteromonas_macleodii_AltDE1
Alteromonas_macleodii_str._SINGLEQUOTEAegean_Sea_MED64SINGLEQUOTE
Alteromonas_macleodii_str._SINGLEQUOTEBalearic_Sea_AD45SINGLEQUOTE
Alteromonas_macleodii_str._SINGLEQUOTEBlack_Sea_11SINGLEQUOTE
Alteromonas_macleodii_str._SINGLEQUOTEDeep_ecotypeSINGLEQUOTE
Alteromonas_macleodii_str._SINGLEQUOTEEnglish_Channel_615SINGLEQUOTE
Alteromonas_macleodii_str._SINGLEQUOTEEnglish_Channel_673SINGLEQUOTE
Alteromonas_macleodii_str._SINGLEQUOTEIonian_Sea_U4SINGLEQUOTE
Alteromonas_macleodii_str._SINGLEQUOTEIonian_Sea_U7SINGLEQUOTE
Alteromonas_macleodii_str._SINGLEQUOTEIonian_Sea_U8SINGLEQUOTE
Alteromonas_macleodii_str._SINGLEQUOTEIonian_Sea_UM4bSINGLEQUOTE
Alteromonas_macleodii_str._SINGLEQUOTEIonian_Sea_UM7SINGLEQUOTE
Alteromonas_sp._SN2
Aminobacterium_colombiense_DSM_12261
Ammonifex_degensii_KC4
Amphibacillus_xylanus_NBRC_15112
Amycolatopsis_mediterranei_RB
Amycolatopsis_mediterranei_S699
Amycolatopsis_mediterranei_U32
Amycolatopsis_orientalis_HCCB10007
Amycolicicoccus_subflavus_DQS3-9A1
Anabaena_cylindrica_PCC_7122
Anabaena_sp._90
Anabaena_variabilis_ATCC_29413_LPARENAnabaena_flos-aquae_UTEX_1444RPAREN
Anaerobaculum_mobile_DSM_13181
Anaerococcus_prevotii_DSM_20548
Anaerolinea_thermophila_UNI-1
Anaeromyxobacter_dehalogenans_2CP-1
Anaeromyxobacter_dehalogenans_2CP-C
Anaeromyxobacter_sp._Fw109-5
Anaeromyxobacter_sp._K
Anaplasma_centrale_str._Israel_LPARENAnaplasma_marginale_subsp._centrale_str._IsraelRPAREN
Anaplasma_marginale_str._Dawn
Anaplasma_marginale_str._Florida
Anaplasma_marginale_str._Gypsy_Plains
Anaplasma_marginale_str._St._Maries
Anaplasma_phagocytophilum_str._Dog2
Anaplasma_phagocytophilum_str._HZ
Anaplasma_phagocytophilum_str._HZ2
Anaplasma_phagocytophilum_str._JM
Anoxybacillus_flavithermus_WK1
Aquifex_aeolicus_VF5
Arcanobacterium_haemolyticum_DSM_20595
Archaeoglobus_fulgidus_DSM_4304
Archaeoglobus_profundus_DSM_5631
Archaeoglobus_sulfaticallidus_PM70-1
Archaeoglobus_veneficus_SNP6
Arcobacter_butzleri_7h1h
Arcobacter_butzleri_ED-1
Arcobacter_butzleri_RM4018
Arcobacter_nitrofigilis_DSM_7299
Arcobacter_sp._L
Aromatoleum_aromaticum_EbN1
Arthrobacter_arilaitensis_Re117
Arthrobacter_aurescens_TC1
Arthrobacter_chlorophenolicus_A6
Arthrobacter_phenanthrenivorans_Sphe3
Arthrobacter_sp._FB24
Arthrobacter_sp._Rue61a
Arthrospira_platensis_NIES-39
Aster_yellows_witchesSINGLEQUOTE-broom_phytoplasma_AYWB
Asticcacaulis_excentricus_CB_48
Atopobium_parvulum_DSM_20469
Azoarcus_sp._BH72
Azoarcus_sp._KH32C
Azorhizobium_caulinodans_ORS_571
Azospirillum_brasilense_Sp245
Azospirillum_lipoferum_4B
Azospirillum_sp._B510
Azotobacter_vinelandii_CA
Azotobacter_vinelandii_CA6
Azotobacter_vinelandii_DJ
Bacillus_amyloliquefaciens_CC178
Bacillus_amyloliquefaciens_DSM_7
Bacillus_amyloliquefaciens_IT-45
Bacillus_amyloliquefaciens_LFB112
Bacillus_amyloliquefaciens_LL3
Bacillus_amyloliquefaciens_TA208
Bacillus_amyloliquefaciens_XH7
Bacillus_amyloliquefaciens_Y2
Bacillus_amyloliquefaciens_subsp._plantarum_AS43.3
Bacillus_amyloliquefaciens_subsp._plantarum_CAU_B946
Bacillus_amyloliquefaciens_subsp._plantarum_NAU-B3
Bacillus_amyloliquefaciens_subsp._plantarum_UCMB5033
Bacillus_amyloliquefaciens_subsp._plantarum_UCMB5036
Bacillus_amyloliquefaciens_subsp._plantarum_UCMB5113
Bacillus_amyloliquefaciens_subsp._plantarum_YAU_B9601-Y2
Bacillus_amyloliquefaciens_subsp._plantarum_str._FZB42
Bacillus_anthracis_str._A0248
Bacillus_anthracis_str._A2012
Bacillus_anthracis_str._Ames
Bacillus_anthracis_str._CDC_684
Bacillus_anthracis_str._H9401_LPARENBacillus_anthracis_NCCP_12889RPAREN
Bacillus_anthracis_str._SINGLEQUOTEAmes_AncestorSINGLEQUOTE
Bacillus_anthracis_str._Sterne
Bacillus_atrophaeus_1942
Bacillus_cellulosilyticus_DSM_2522
Bacillus_cereus_03BB102
Bacillus_cereus_AH187
Bacillus_cereus_AH820
Bacillus_cereus_ATCC_10987
Bacillus_cereus_ATCC_14579
Bacillus_cereus_B4264
Bacillus_cereus_E33L
Bacillus_cereus_F837SLASH76
Bacillus_cereus_FRI-35
Bacillus_cereus_G9842
Bacillus_cereus_NC7401
Bacillus_cereus_Q1
Bacillus_cereus_biovar_anthracis_str._CI
Bacillus_clausii_KSM-K16
Bacillus_coagulans_2-6
Bacillus_coagulans_36D1
Bacillus_cytotoxicus_NVH_391-98
Bacillus_halodurans_C-125
Bacillus_infantis_NRRL_B-14911
Bacillus_licheniformis_9945A
Bacillus_licheniformis_DSM_13_=_ATCC_14580
Bacillus_megaterium_DSM_319
Bacillus_megaterium_QM_B1551
Bacillus_megaterium_WSH-002
Bacillus_pseudofirmus_OF4
Bacillus_pumilus_SAFR-032
Bacillus_sp._1NLA3E
Bacillus_sp._JS
Bacillus_subtilis_BSn5
Bacillus_subtilis_PY79
Bacillus_subtilis_QB928
Bacillus_subtilis_XF-1
Bacillus_subtilis_subsp._natto_BEST195
Bacillus_subtilis_subsp._spizizenii_TU-B-10
Bacillus_subtilis_subsp._spizizenii_str._W23
Bacillus_subtilis_subsp._subtilis_6051-HGW
Bacillus_subtilis_subsp._subtilis_str._168
Bacillus_subtilis_subsp._subtilis_str._BAB-1
Bacillus_subtilis_subsp._subtilis_str._BSP1
Bacillus_subtilis_subsp._subtilis_str._RO-NN-1
Bacillus_thuringiensis_BMB171_LPARENBacillus_thuringiensis_serovar_kurstaki_str._BMB171RPAREN
Bacillus_thuringiensis_Bt407
Bacillus_thuringiensis_HD-771
Bacillus_thuringiensis_HD-789
Bacillus_thuringiensis_MC28
Bacillus_thuringiensis_YBT-1518
Bacillus_thuringiensis_serovar_chinensis_CT-43
Bacillus_thuringiensis_serovar_finitimus_YBT-020
Bacillus_thuringiensis_serovar_konkukian_str._97-27
Bacillus_thuringiensis_serovar_kurstaki_str._HD73
Bacillus_thuringiensis_serovar_thuringiensis_str._IS5056
Bacillus_thuringiensis_str._Al_Hakam
Bacillus_toyonensis_BCT-7112
Bacillus_weihenstephanensis_KBAB4
Bacteriovorax_marinus_SJ
Bacteroides_fragilis_638R
Bacteroides_fragilis_NCTC_9343
Bacteroides_fragilis_YCH46
Bacteroides_helcogenes_P_36-108
Bacteroides_salanitronis_DSM_18170
Bacteroides_sp._CF50
Bacteroides_thetaiotaomicron_VPI-5482
Bacteroides_uniformis
Bacteroides_vulgatus_ATCC_8482
Bacteroides_xylanisolvens_XB1A
Bartonella_australis_AustSLASHNH1
Bartonella_bacilliformis_KC583
Bartonella_clarridgeiae_73
Bartonella_grahamii_as4aup
Bartonella_henselae_str._Houston-1
Bartonella_quintana_RM-11
Bartonella_quintana_str._Toulouse
Bartonella_tribocorum_CIP_105476
Bartonella_vinsonii_subsp._berkhoffii_str._Winnie
Baumannia_cicadellinicola_str._Hc_LPARENHomalodisca_coagulataRPAREN
Bdellovibrio_bacteriovorus_HD100
Bdellovibrio_bacteriovorus_str._Tiberius
Bdellovibrio_exovorus_JSS
Beijerinckia_indica_subsp._indica_ATCC_9039
Belliella_baltica_DSM_15883
Beutenbergia_cavernae_DSM_12333
Bibersteinia_trehalosi_USDA-ARS-USMARC-192
Bifidobacterium_adolescentis_ATCC_15703
Bifidobacterium_animalis_subsp._animalis_ATCC_25527
Bifidobacterium_animalis_subsp._lactis_AD011
Bifidobacterium_animalis_subsp._lactis_ATCC_27673
Bifidobacterium_animalis_subsp._lactis_B420
Bifidobacterium_animalis_subsp._lactis_BB-12
Bifidobacterium_animalis_subsp._lactis_BLC1
Bifidobacterium_animalis_subsp._lactis_Bi-07
Bifidobacterium_animalis_subsp._lactis_Bl-04
Bifidobacterium_animalis_subsp._lactis_Bl12
Bifidobacterium_animalis_subsp._lactis_CNCM_I-2494
Bifidobacterium_animalis_subsp._lactis_DSM_10140
Bifidobacterium_animalis_subsp._lactis_V9
Bifidobacterium_asteroides_PRL2011
Bifidobacterium_bifidum_BGN4
Bifidobacterium_bifidum_PRL2010
Bifidobacterium_bifidum_S17
Bifidobacterium_breve_ACS-071-V-Sch8b
Bifidobacterium_breve_UCC2003
Bifidobacterium_dentium_Bd1
Bifidobacterium_longum_DJO10A
Bifidobacterium_longum_NCC2705
Bifidobacterium_longum_subsp._infantis_157F
Bifidobacterium_longum_subsp._infantis_ATCC_15697_=_JCM_1222_=_DSM_20088
Bifidobacterium_longum_subsp._longum_BBMN68
Bifidobacterium_longum_subsp._longum_F8
Bifidobacterium_longum_subsp._longum_JCM_1217
Bifidobacterium_longum_subsp._longum_JDM301
Bifidobacterium_longum_subsp._longum_KACC_91563
Bifidobacterium_thermophilum_RBL67
Blastococcus_saxobsidens_DD2
Blattabacterium_sp._LPARENBlaberus_giganteusRPAREN
Blattabacterium_sp._LPARENBlatta_orientalisRPAREN_str._Tarazona
Blattabacterium_sp._LPARENBlattella_germanicaRPAREN_str._Bge
Blattabacterium_sp._LPARENCryptocercus_punctulatusRPAREN_str._Cpu
Blattabacterium_sp._LPARENMastotermes_darwiniensisRPAREN_str._MADAR
Blattabacterium_sp._LPARENNauphoeta_cinereaRPAREN
Blattabacterium_sp._LPARENPanesthia_angustipennis_spadicaRPAREN_str._BPAA
Blattabacterium_sp._LPARENPeriplaneta_americanaRPAREN_str._BPLAN
Bordetella_avium_197N
Bordetella_bronchiseptica_253
Bordetella_bronchiseptica_MO149
Bordetella_bronchiseptica_RB50
Bordetella_parapertussis_12822
Bordetella_parapertussis_Bpp5
Bordetella_pertussis_18323
Bordetella_pertussis_CS
Bordetella_pertussis_Tohama_I
Bordetella_petrii_DSM_12804
Borrelia_afzelii_HLJ01
Borrelia_afzelii_PKo
Borrelia_bissettii_DN127
Borrelia_burgdorferi_B31
Borrelia_burgdorferi_CA382
Borrelia_burgdorferi_JD1
Borrelia_burgdorferi_N40
Borrelia_burgdorferi_ZS7
Borrelia_crocidurae_str._Achema
Borrelia_duttonii_Ly
Borrelia_garinii_BgVir
Borrelia_garinii_NMJW1
Borrelia_garinii_PBi
Borrelia_hermsii_HS1
Borrelia_miyamotoi_LB-2001
Borrelia_recurrentis_A1
Borrelia_turicatae_91E135
Borrelia_valaisiana_VS116
Brachybacterium_faecium_DSM_4810
Brachyspira_hyodysenteriae_WA1
Brachyspira_intermedia_PWSSLASHA
Brachyspira_murdochii_DSM_12563
Brachyspira_pilosicoli_95SLASH1000
Brachyspira_pilosicoli_B2904
Brachyspira_pilosicoli_P43SLASH6SLASH78
Brachyspira_pilosicoli_WesB
Bradyrhizobium_diazoefficiens_USDA_110
Bradyrhizobium_japonicum_USDA_6
Bradyrhizobium_oligotrophicum_S58
Bradyrhizobium_sp._BTAi1
Bradyrhizobium_sp._ORS_278
Bradyrhizobium_sp._S23321
Brevibacillus_brevis_NBRC_100599
Brevundimonas_subvibrioides_ATCC_15264
Brucella_abortus_2308
Brucella_abortus_A13334
Brucella_abortus_S19
Brucella_abortus_bv._1_str._9-941
Brucella_canis_ATCC_23365
Brucella_canis_HSK_A52141
Brucella_ceti_TE10759-12
Brucella_ceti_TE28753-12
Brucella_melitensis_ATCC_23457
Brucella_melitensis_M28
Brucella_melitensis_M5-90
Brucella_melitensis_NI
Brucella_melitensis_bv._1_str._16M
Brucella_microti_CCM_4915
Brucella_ovis_ATCC_25840
Brucella_pinnipedialis_B2SLASH94
Brucella_suis_1330
Brucella_suis_ATCC_23445
Brucella_suis_VBI22
Buchnera_aphidicola_BCc
Buchnera_aphidicola_LPARENCinara_tujafilinaRPAREN
Buchnera_aphidicola_str._5A_LPARENAcyrthosiphon_pisumRPAREN
Buchnera_aphidicola_str._APS_LPARENAcyrthosiphon_pisumRPAREN
Buchnera_aphidicola_str._Ak_LPARENAcyrthosiphon_kondoiRPAREN
Buchnera_aphidicola_str._Bp_LPARENBaizongia_pistaciaeRPAREN
Buchnera_aphidicola_str._JF98_LPARENAcyrthosiphon_pisumRPAREN
Buchnera_aphidicola_str._JF99_LPARENAcyrthosiphon_pisumRPAREN
Buchnera_aphidicola_str._LL01_LPARENAcyrthosiphon_pisumRPAREN
Buchnera_aphidicola_str._Sg_LPARENSchizaphis_graminumRPAREN
Buchnera_aphidicola_str._TLW03_LPARENAcyrthosiphon_pisumRPAREN
Buchnera_aphidicola_str._Tuc7_LPARENAcyrthosiphon_pisumRPAREN
Buchnera_aphidicola_str._Ua_LPARENUroleucon_ambrosiaeRPAREN
Burkholderia_ambifaria_AMMD
Burkholderia_ambifaria_MC40-6
Burkholderia_cenocepacia_AU_1054
Burkholderia_cenocepacia_HI2424
Burkholderia_cenocepacia_J2315
Burkholderia_cenocepacia_MC0-3
Burkholderia_cepacia_GG4
Burkholderia_gladioli_B
Burkholderia_gladioli_BSR3
Burkholderia_glumae_BGR1
Burkholderia_lata
Burkholderia_mallei_ATCC_23344
Burkholderia_mallei_NCTC_10229
Burkholderia_mallei_NCTC_10247
Burkholderia_mallei_SAVP1
Burkholderia_multivorans_ATCC_17616
Burkholderia_phenoliruptrix_BR3459a
Burkholderia_phymatum_STM815
Burkholderia_phytofirmans_PsJN
Burkholderia_pseudomallei_1026b
Burkholderia_pseudomallei_1106a
Burkholderia_pseudomallei_1710b
Burkholderia_pseudomallei_668
Burkholderia_pseudomallei_BPC006
Burkholderia_pseudomallei_K96243
Burkholderia_pseudomallei_MSHR305
Burkholderia_pseudomallei_MSHR346
Burkholderia_pseudomallei_NCTC_13179
Burkholderia_rhizoxinica_HKI_454
Burkholderia_sp._CCGE1001
Burkholderia_sp._CCGE1002
Burkholderia_sp._CCGE1003
Burkholderia_sp._KJ006
Burkholderia_sp._RPE64
Burkholderia_sp._YI23
Burkholderia_thailandensis_E264
Burkholderia_thailandensis_MSMB121
Burkholderia_vietnamiensis_G4
Burkholderia_xenovorans_LB400
Butyrivibrio_fibrisolvens_16SLASH4
Butyrivibrio_proteoclasticus_B316
Caldicellulosiruptor_bescii_DSM_6725
Caldicellulosiruptor_hydrothermalis_108
Caldicellulosiruptor_kristjanssonii_I77R1B
Caldicellulosiruptor_kronotskyensis_2002
Caldicellulosiruptor_lactoaceticus_6A
Caldicellulosiruptor_obsidiansis_OB47
Caldicellulosiruptor_owensensis_OL
Caldicellulosiruptor_saccharolyticus_DSM_8903
Caldilinea_aerophila_DSM_14535_=_NBRC_104270
Caldisericum_exile_AZM16c01
Caldisphaera_lagunensis_DSM_15908
Calditerrivibrio_nitroreducens_DSM_19672
Caldivirga_maquilingensis_IC-167
Calothrix_sp._PCC_6303
Calothrix_sp._PCC_7507
Campylobacter_coli_15-537360
Campylobacter_coli_76339
Campylobacter_coli_CVM_N29710
Campylobacter_concisus_13826
Campylobacter_curvus_525.92
Campylobacter_fetus_subsp._fetus_82-40
Campylobacter_fetus_subsp._testudinum_03-427
Campylobacter_hominis_ATCC_BAA-381
Campylobacter_jejuni_4031
Campylobacter_jejuni_RM1221
Campylobacter_jejuni_subsp._doylei_269.97
Campylobacter_jejuni_subsp._jejuni_00-2425
Campylobacter_jejuni_subsp._jejuni_00-2426
Campylobacter_jejuni_subsp._jejuni_00-2538
Campylobacter_jejuni_subsp._jejuni_00-2544
Campylobacter_jejuni_subsp._jejuni_81-176
Campylobacter_jejuni_subsp._jejuni_81116
Campylobacter_jejuni_subsp._jejuni_IA3902
Campylobacter_jejuni_subsp._jejuni_ICDCCJ07001
Campylobacter_jejuni_subsp._jejuni_M1
Campylobacter_jejuni_subsp._jejuni_NCTC_11168-BN148
Campylobacter_jejuni_subsp._jejuni_NCTC_11168_=_ATCC_700819
Campylobacter_jejuni_subsp._jejuni_PT14
Campylobacter_jejuni_subsp._jejuni_S3
Campylobacter_lari_RM2100
Candidatus_Accumulibacter_phosphatis_clade_IIA_str._UW-1
Candidatus_Amoebophilus_asiaticus_5a2
Candidatus_Arthromitus_sp._SFB-mouse-Japan
Candidatus_Arthromitus_sp._SFB-mouse-Yit
Candidatus_Arthromitus_sp._SFB-rat-Yit
Candidatus_Atelocyanobacterium_thalassa
Candidatus_Azobacteroides_pseudotrichonymphae_genomovar._CFP2
Candidatus_Blochmannia_chromaiodes_str._640
Candidatus_Blochmannia_floridanus
Candidatus_Blochmannia_pennsylvanicus_str._BPEN
Candidatus_Blochmannia_vafer_str._BVAF
Candidatus_Caldiarchaeum_subterraneum
Candidatus_Carsonella_ruddii_CE_isolate_Thao2000
Candidatus_Carsonella_ruddii_CS_isolate_Thao2000
Candidatus_Carsonella_ruddii_DC
Candidatus_Carsonella_ruddii_HC_isolate_Thao2000
Candidatus_Carsonella_ruddii_HT_isolate_Thao2000
Candidatus_Carsonella_ruddii_PC_isolate_NHV
Candidatus_Carsonella_ruddii_PV
Candidatus_Chloracidobacterium_thermophilum_B
Candidatus_Cloacimonas_acidaminovorans_str._Evry
Candidatus_Desulforudis_audaxviator_MP104C
Candidatus_Endolissoclinum_faulkneri_L2
Candidatus_Hamiltonella_defensa_5AT_LPARENAcyrthosiphon_pisumRPAREN
Candidatus_Hodgkinia_cicadicola_Dsem
Candidatus_Kinetoplastibacterium_blastocrithidii_LPARENex_Strigomonas_culicisRPAREN
Candidatus_Kinetoplastibacterium_blastocrithidii_TCC012E
Candidatus_Kinetoplastibacterium_crithidii_LPARENex_Angomonas_deanei_ATCC_30255RPAREN
Candidatus_Kinetoplastibacterium_crithidii_TCC036E
Candidatus_Kinetoplastibacterium_desouzaii_TCC079E
Candidatus_Kinetoplastibacterium_galatii_TCC219
Candidatus_Kinetoplastibacterium_oncopeltii_TCC290E
Candidatus_Korarchaeum_cryptofilum_OPF8
Candidatus_Koribacter_versatilis_Ellin345
Candidatus_Liberibacter_americanus_str._Sao_Paulo
Candidatus_Liberibacter_asiaticus_str._gxpsy
Candidatus_Liberibacter_asiaticus_str._psy62
Candidatus_Liberibacter_solanacearum_CLso-ZC1
Candidatus_Methanomassiliicoccus_intestinalis_Issoire-Mx1
Candidatus_Methanomethylophilus_alvus_Mx1201
Candidatus_Methylomirabilis_oxyfera
Candidatus_Midichloria_mitochondrii_IricVA
Candidatus_Moranella_endobia_PCIT
Candidatus_Moranella_endobia_PCVAL
Candidatus_Mycoplasma_haemolamae_str._Purdue
Candidatus_Mycoplasma_haemominutum_SINGLEQUOTEBirmingham_1SINGLEQUOTE
Candidatus_Nasuia_deltocephalinicola_str._NAS-ALF
Candidatus_Nitrosopumilus_koreensis_AR1
Candidatus_Nitrosopumilus_sp._AR2
Candidatus_Nitrososphaera_gargensis_Ga9.2
Candidatus_Nitrospira_defluvii
Candidatus_Pelagibacter_sp._IMCC9063
Candidatus_Pelagibacter_ubique_HTCC1062
Candidatus_Phytoplasma_australiense
Candidatus_Phytoplasma_mali
Candidatus_Phytoplasma_solani
Candidatus_Portiera_aleyrodidarum_BT-B-HRs
Candidatus_Portiera_aleyrodidarum_BT-QVLC
Candidatus_Portiera_aleyrodidarum_TV
Candidatus_Profftella_armatura
Candidatus_Protochlamydia_amoebophila_UWE25
Candidatus_Puniceispirillum_marinum_IMCC1322
Candidatus_Rickettsia_amblyommii_str._GAT-30V
Candidatus_Riesia_pediculicola_USDA
Candidatus_Ruthia_magnifica_str._Cm_LPARENCalyptogena_magnificaRPAREN
Candidatus_Saccharibacteria_bacterium_RAAC3UNDERSCORETM7UNDERSCORE1
Candidatus_Saccharimonas_aalborgensis
Candidatus_Solibacter_usitatus_Ellin6076
Candidatus_Sulcia_muelleri_CARI
Candidatus_Sulcia_muelleri_DMIN
Candidatus_Sulcia_muelleri_GWSS
Candidatus_Sulcia_muelleri_SMDSEM
Candidatus_Sulcia_muelleri_str._Sulcia-ALF
Candidatus_Symbiobacter_mobilis_CR
Candidatus_Tremblaya_phenacola_PAVE
Candidatus_Tremblaya_princeps_PCIT
Candidatus_Tremblaya_princeps_PCVAL
Candidatus_Uzinura_diaspidicola_str._ASNER
Candidatus_Vesicomyosocius_okutanii_HA_LPARENCandidatus_Vesicomyosocius_okutanii_str._HARPAREN
Candidatus_Zinderia_insecticola_CARI
Capnocytophaga_canimorsus_Cc5
Capnocytophaga_ochracea_DSM_7271
Carboxydothermus_hydrogenoformans_Z-2901
Cardinium_endosymbiont_cEper1_of_Encarsia_pergandiella
Carnobacterium_maltaromaticum_LMA28
Carnobacterium_sp._17-4
Carnobacterium_sp._WN1359
Catenulispora_acidiphila_DSM_44928
Caulobacter_crescentus_CB15
Caulobacter_crescentus_NA1000
Caulobacter_segnis_ATCC_21756
Caulobacter_sp._K31
Cellulomonas_fimi_ATCC_484
Cellulomonas_flavigena_DSM_20109
Cellulophaga_algicola_DSM_14237
Cellulophaga_lytica_DSM_7489
Cellvibrio_japonicus_Ueda107
Cenarchaeum_symbiosum_A
Chamaesiphon_minutus_PCC_6605
Chelativorans_sp._BNC1
Chitinophaga_pinensis_DSM_2588
Chlamydia_muridarum_str._Nigg
Chlamydia_pecorum_P787
Chlamydia_pecorum_PV3056SLASH3
Chlamydia_pecorum_W73
Chlamydia_psittaci_01DC11
Chlamydia_psittaci_01DC12
Chlamydia_psittaci_02DC15
Chlamydia_psittaci_08DC60
Chlamydia_psittaci_6BC_LPARENChlamydophila_psittaci_6BCRPAREN
Chlamydia_psittaci_84SLASH55
Chlamydia_psittaci_CP3
Chlamydia_psittaci_GR9
Chlamydia_psittaci_M56
Chlamydia_psittaci_MN
Chlamydia_psittaci_Mat116
Chlamydia_psittaci_NJ1
Chlamydia_psittaci_RD1
Chlamydia_psittaci_VS225
Chlamydia_psittaci_WC
Chlamydia_psittaci_WSSLASHRTSLASHE30
Chlamydia_trachomatis
Chlamydia_trachomatis_434SLASHBu
Chlamydia_trachomatis_A2497
Chlamydia_trachomatis_ASLASH363
Chlamydia_trachomatis_ASLASH5291
Chlamydia_trachomatis_ASLASH7249
Chlamydia_trachomatis_ASLASHHAR-13
Chlamydia_trachomatis_BSLASHJali20SLASHOT
Chlamydia_trachomatis_BSLASHTZ1A828SLASHOT
Chlamydia_trachomatis_CSLASHTW-3
Chlamydia_trachomatis_D-EC
Chlamydia_trachomatis_D-LC
Chlamydia_trachomatis_DSLASHSotonD1
Chlamydia_trachomatis_DSLASHSotonD5
Chlamydia_trachomatis_DSLASHSotonD6
Chlamydia_trachomatis_DSLASHUW-3SLASHCX
Chlamydia_trachomatis_ESLASH11023
Chlamydia_trachomatis_ESLASHBour
Chlamydia_trachomatis_ESLASHC599
Chlamydia_trachomatis_ESLASHSotonE4
Chlamydia_trachomatis_ESLASHSotonE8
Chlamydia_trachomatis_FSLASHSWFPminus
Chlamydia_trachomatis_FSLASHSotonF3
Chlamydia_trachomatis_GSLASH11074
Chlamydia_trachomatis_GSLASH11222
Chlamydia_trachomatis_GSLASH9301
Chlamydia_trachomatis_GSLASH9768
Chlamydia_trachomatis_GSLASHSotonG1
Chlamydia_trachomatis_IU824
Chlamydia_trachomatis_IU888
Chlamydia_trachomatis_IaSLASHSotonIa1
Chlamydia_trachomatis_IaSLASHSotonIa3
Chlamydia_trachomatis_JSLASH6276tet1
Chlamydia_trachomatis_KSLASHSotonK1
Chlamydia_trachomatis_L1SLASH115
Chlamydia_trachomatis_L1SLASH1322SLASHp2
Chlamydia_trachomatis_L1SLASH224
Chlamydia_trachomatis_L1SLASH440SLASHLN
Chlamydia_trachomatis_L2SLASH25667R
Chlamydia_trachomatis_L2SLASH434SLASHBuLPARENfRPAREN
Chlamydia_trachomatis_L2SLASH434SLASHBuLPARENiRPAREN
Chlamydia_trachomatis_L2bSLASH795
Chlamydia_trachomatis_L2bSLASH8200SLASH07
Chlamydia_trachomatis_L2bSLASHAms1
Chlamydia_trachomatis_L2bSLASHAms2
Chlamydia_trachomatis_L2bSLASHAms3
Chlamydia_trachomatis_L2bSLASHAms4
Chlamydia_trachomatis_L2bSLASHAms5
Chlamydia_trachomatis_L2bSLASHCV204
Chlamydia_trachomatis_L2bSLASHCanada1
Chlamydia_trachomatis_L2bSLASHCanada2
Chlamydia_trachomatis_L2bSLASHLST
Chlamydia_trachomatis_L2bSLASHUCH-1SLASHproctitis
Chlamydia_trachomatis_L2bSLASHUCH-2
Chlamydia_trachomatis_L2c
Chlamydia_trachomatis_L3SLASH404SLASHLN
Chlamydia_trachomatis_RC-FLPARENsRPARENSLASH342
Chlamydia_trachomatis_RC-FLPARENsRPARENSLASH852
Chlamydia_trachomatis_RC-FSLASH69
Chlamydia_trachomatis_RC-JLPARENsRPARENSLASH122
Chlamydia_trachomatis_RC-JSLASH943
Chlamydia_trachomatis_RC-JSLASH953
Chlamydia_trachomatis_RC-JSLASH966
Chlamydia_trachomatis_RC-JSLASH971
Chlamydia_trachomatis_RC-L2LPARENsRPARENSLASH3
Chlamydia_trachomatis_RC-L2LPARENsRPARENSLASH46
Chlamydia_trachomatis_Sweden2
Chlamydophila_abortus_S26SLASH3
Chlamydophila_caviae_GPIC
Chlamydophila_felis_FeSLASHC-56
Chlamydophila_pecorum_E58_LPARENChlamydia_pecorum_E58RPAREN
Chlamydophila_pneumoniae_CWL029
Chlamydophila_pneumoniae_J138
Chlamydophila_pneumoniae_LPCoLN_LPARENChlamydia_pneumoniae_LPCoLNRPAREN
Chlamydophila_pneumoniae_TW-183
Chlorobaculum_parvum_NCIB_8327
Chlorobium_chlorochromatii_CaD3
Chlorobium_limicola_DSM_245
Chlorobium_luteolum_DSM_273
Chlorobium_phaeobacteroides_BS1
Chlorobium_phaeobacteroides_DSM_266
Chlorobium_phaeovibrioides_DSM_265_LPARENProsthecochloris_vibrioformis_DSM_265RPAREN
Chlorobium_tepidum_TLS
Chloroflexus_aggregans_DSM_9485
Chloroflexus_aurantiacus_J-10-fl
Chloroflexus_sp._Y-400-fl
Chloroherpeton_thalassium_ATCC_35110
Chromobacterium_violaceum_ATCC_12472
Chromohalobacter_salexigens_DSM_3043
Chroococcidiopsis_thermalis_PCC_7203
Chthonomonas_calidirosea_T49
Citrobacter_koseri_ATCC_BAA-895
Citrobacter_rodentium_ICC168
Clavibacter_michiganensis_subsp._michiganensis_NCPPB_382
Clavibacter_michiganensis_subsp._nebraskensis_NCPPB_2581
Clavibacter_michiganensis_subsp._sepedonicus
Clostridiales_genomosp._BVAB3_str._UPII9-5
Clostridium_acetobutylicum_ATCC_824
Clostridium_acetobutylicum_DSM_1731
Clostridium_acetobutylicum_EA_2018
Clostridium_autoethanogenum_DSM_10061
Clostridium_beijerinckii_NCIMB_8052
Clostridium_botulinum_A2_str._Kyoto
Clostridium_botulinum_A3_str._Loch_Maree
Clostridium_botulinum_A_str._ATCC_19397
Clostridium_botulinum_A_str._ATCC_3502
Clostridium_botulinum_A_str._Hall
Clostridium_botulinum_B1_str._Okra
Clostridium_botulinum_BKT015925
Clostridium_botulinum_B_str._Eklund_17B_LPARENNRPRPAREN
Clostridium_botulinum_Ba4_str._657
Clostridium_botulinum_E3_str._Alaska_E43
Clostridium_botulinum_F_str._230613
Clostridium_botulinum_F_str._Langeland
Clostridium_botulinum_H04402_065
Clostridium_cellulolyticum_H10
Clostridium_cellulovorans_743B
Clostridium_difficile_CF5
Clostridium_difficile_M120
Clostridium_kluyveri_DSM_555
Clostridium_kluyveri_NBRC_12016
Clostridium_lentocellum_DSM_5427
Clostridium_ljungdahlii_DSM_13528
Clostridium_novyi_NT
Clostridium_pasteurianum_BC1
Clostridium_perfringens_ATCC_13124
Clostridium_perfringens_SM101
Clostridium_perfringens_str._13
Clostridium_saccharobutylicum_DSM_13864
Clostridium_saccharoperbutylacetonicum_N1-4LPARENHMTRPAREN
Clostridium_sp._BNL1100
Clostridium_sp._SY8519
Clostridium_tetani_12124569
Clostridium_tetani_E88
Collimonas_fungivorans_Ter331
Colwellia_psychrerythraea_34H
Comamonas_testosteroni_CNB-2
Conexibacter_woesei_DSM_14684
Coprococcus_catus_GDSLASH7
Coprococcus_sp._ART55SLASH1
Coprothermobacter_proteolyticus_DSM_5265
Coraliomargarita_akajimensis_DSM_45221
Corallococcus_coralloides_DSM_2259
Coriobacterium_glomerans_PW2
Corynebacterium_argentoratense_DSM_44202
Corynebacterium_aurimucosum_ATCC_700975
Corynebacterium_callunae_DSM_20147
Corynebacterium_diphtheriae_241
Corynebacterium_diphtheriae_31A
Corynebacterium_diphtheriae_BH8
Corynebacterium_diphtheriae_C7_LPARENbetaRPAREN
Corynebacterium_diphtheriae_CDCE_8392
Corynebacterium_diphtheriae_HC01
Corynebacterium_diphtheriae_HC02
Corynebacterium_diphtheriae_HC03
Corynebacterium_diphtheriae_HC04
Corynebacterium_diphtheriae_INCA_402
Corynebacterium_diphtheriae_NCTC_13129
Corynebacterium_diphtheriae_PW8
Corynebacterium_diphtheriae_VA01
Corynebacterium_efficiens_YS-314
Corynebacterium_glutamicum_ATCC_13032
Corynebacterium_glutamicum_K051
Corynebacterium_glutamicum_MB001
Corynebacterium_glutamicum_R
Corynebacterium_glutamicum_SCgG1
Corynebacterium_glutamicum_SCgG2
Corynebacterium_halotolerans_YIM_70093_=_DSM_44683
Corynebacterium_jeikeium_K411
Corynebacterium_kroppenstedtii_DSM_44385
Corynebacterium_maris_DSM_45190
Corynebacterium_pseudotuberculosis_1002
Corynebacterium_pseudotuberculosis_1SLASH06-A
Corynebacterium_pseudotuberculosis_258
Corynebacterium_pseudotuberculosis_267
Corynebacterium_pseudotuberculosis_31
Corynebacterium_pseudotuberculosis_316
Corynebacterium_pseudotuberculosis_3SLASH99-5
Corynebacterium_pseudotuberculosis_42SLASH02-A
Corynebacterium_pseudotuberculosis_C231
Corynebacterium_pseudotuberculosis_CIP_52.97
Corynebacterium_pseudotuberculosis_Cp162
Corynebacterium_pseudotuberculosis_FRC41
Corynebacterium_pseudotuberculosis_I19
Corynebacterium_pseudotuberculosis_P54B96
Corynebacterium_pseudotuberculosis_PAT10
Corynebacterium_resistens_DSM_45100
Corynebacterium_terpenotabidum_Y-11
Corynebacterium_ulcerans_0102
Corynebacterium_ulcerans_809
Corynebacterium_ulcerans_BR-AD22
Corynebacterium_urealyticum_DSM_7109
Corynebacterium_urealyticum_DSM_7111
Corynebacterium_variabile_DSM_44702
Coxiella_burnetii_CbuGUNDERSCOREQ212
Coxiella_burnetii_CbuKUNDERSCOREQ154
Coxiella_burnetii_Dugway_5J108-111
Coxiella_burnetii_RSA_331
Coxiella_burnetii_RSA_493
Crinalium_epipsammum_PCC_9333
Croceibacter_atlanticus_HTCC2559
Cronobacter_sakazakii_ATCC_BAA-894
Cronobacter_sakazakii_CMCC_45402
Cronobacter_sakazakii_ES15
Cronobacter_sakazakii_SP291
Cronobacter_turicensis
Cryptobacterium_curtum_DSM_15641
Cupriavidus_metallidurans_CH34
Cupriavidus_necator_N-1
Cupriavidus_taiwanensis_LMG_19424
Cyanobacterium_aponinum_PCC_10605
Cyanobacterium_stanieri_PCC_7202
Cyanobium_gracile_PCC_6307
Cyanothece_sp._ATCC_51142
Cyanothece_sp._PCC_7424
Cyanothece_sp._PCC_7425
Cyanothece_sp._PCC_7822
Cyanothece_sp._PCC_8801
Cyanothece_sp._PCC_8802
Cyclobacterium_marinum_DSM_745
Cycloclasticus_sp._P1
Cycloclasticus_zancles_7-ME
Cylindrospermum_stagnale_PCC_7417
Cytophaga_hutchinsonii_ATCC_33406
Dactylococcopsis_salina_PCC_8305
Dechloromonas_aromatica_RCB
Dechlorosoma_suillum_PS
Deferribacter_desulfuricans_SSM1
Dehalobacter_sp._CF
Dehalobacter_sp._DCA
Dehalococcoides_mccartyi_195
Dehalococcoides_mccartyi_BAV1
Dehalococcoides_mccartyi_BTF08
Dehalococcoides_mccartyi_CBDB1
Dehalococcoides_mccartyi_DCMB5
Dehalococcoides_mccartyi_GT
Dehalococcoides_mccartyi_GY50
Dehalococcoides_mccartyi_VS
Dehalogenimonas_lykanthroporepellens_BL-DC-9
Deinococcus_deserti_VCD115
Deinococcus_geothermalis_DSM_11300
Deinococcus_gobiensis_I-0
Deinococcus_maricopensis_DSM_21211
Deinococcus_peraridilitoris_DSM_19664
Deinococcus_proteolyticus_MRP
Deinococcus_radiodurans_R1
Delftia_acidovorans_SPH-1
Delftia_sp._Cs1-4
Denitrovibrio_acetiphilus_DSM_12809
Desulfarculus_baarsii_DSM_2075
Desulfatibacillum_alkenivorans_AK-01
Desulfitobacterium_dehalogenans_ATCC_51507
Desulfitobacterium_dichloroeliminans_LMG_P-21439
Desulfitobacterium_hafniense_DCB-2
Desulfitobacterium_hafniense_Y51
Desulfobacca_acetoxidans_DSM_11109
Desulfobacterium_autotrophicum_HRM2
Desulfobacula_toluolica_Tol2
Desulfobulbus_propionicus_DSM_2032
Desulfocapsa_sulfexigens_DSM_10523
Desulfococcus_oleovorans_Hxd3
Desulfohalobium_retbaense_DSM_5692
Desulfomicrobium_baculatum_DSM_4028
Desulfomonile_tiedjei_DSM_6799
Desulfosporosinus_acidiphilus_SJ4
Desulfosporosinus_meridiei_DSM_13257
Desulfosporosinus_orientis_DSM_765
Desulfotalea_psychrophila_LSv54
Desulfotomaculum_acetoxidans_DSM_771
Desulfotomaculum_carboxydivorans_CO-1-SRB
Desulfotomaculum_gibsoniae_DSM_7213
Desulfotomaculum_kuznetsovii_DSM_6115
Desulfotomaculum_reducens_MI-1
Desulfotomaculum_ruminis_DSM_2154
Desulfovibrio_aespoeensis_Aspo-2
Desulfovibrio_africanus_str._Walvis_Bay
Desulfovibrio_alaskensis_G20
Desulfovibrio_desulfuricans_ND132
Desulfovibrio_desulfuricans_subsp._desulfuricans_str._ATCC_27774
Desulfovibrio_gigas_DSM_1382_=_ATCC_19364
Desulfovibrio_hydrothermalis
Desulfovibrio_magneticus_RS-1
Desulfovibrio_piezophilus_C1TLV30
Desulfovibrio_salexigens_DSM_2638
Desulfovibrio_vulgaris_DP4
Desulfovibrio_vulgaris_RCH1
Desulfovibrio_vulgaris_str._Hildenborough
Desulfovibrio_vulgaris_str._SINGLEQUOTEMiyazaki_FSINGLEQUOTE
Desulfurispirillum_indicum_S5
Desulfurivibrio_alkaliphilus_AHT2
Desulfurobacterium_thermolithotrophum_DSM_11699
Desulfurococcus_fermentans_DSM_16532
Desulfurococcus_kamchatkensis_1221n
Desulfurococcus_mucosus_DSM_2162
Dichelobacter_nodosus_VCS1703A
Dickeya_dadantii_3937
Dickeya_dadantii_Ech586
Dickeya_dadantii_Ech703
Dickeya_zeae_Ech1591
Dictyoglomus_thermophilum_H-6-12
Dictyoglomus_turgidum_DSM_6724
Dinoroseobacter_shibae_DFL_12_=_DSM_16493
Dokdonia_sp._4H-3-7-5
Dyadobacter_fermentans_DSM_18053
Echinicola_vietnamensis_DSM_17526
Edwardsiella_ictaluri_93-146
Edwardsiella_piscicida_C07-087
Edwardsiella_tarda_EIB202
Edwardsiella_tarda_FL6-60
Eggerthella_lenta_DSM_2243
Eggerthella_sp._YY7918
Ehrlichia_canis_str._Jake
Ehrlichia_chaffeensis_str._Arkansas
Ehrlichia_muris_AS145
Ehrlichia_ruminantium_str._Gardel
Ehrlichia_ruminantium_str._Welgevonden
Elusimicrobium_minutum_Pei191
Emticicia_oligotrophica_DSM_17448
Enterobacter_aerogenes_EA1509E
Enterobacter_aerogenes_KCTC_2190
Enterobacter_asburiae_LF7a
Enterobacter_cloacae_EcWSU1
Enterobacter_cloacae_subsp._cloacae_ATCC_13047
Enterobacter_cloacae_subsp._cloacae_ENHKU01
Enterobacter_cloacae_subsp._cloacae_NCTC_9394
Enterobacter_cloacae_subsp._dissolvens_SDM
Enterobacter_lignolyticus_SCF1
Enterobacter_sp._638
Enterobacter_sp._R4-368
Enterobacteriaceae_bacterium_strain_FGI_57
Enterococcus_casseliflavus_EC20
Enterococcus_faecalis_62
Enterococcus_faecalis_D32
Enterococcus_faecalis_OG1RF
Enterococcus_faecalis_V583
Enterococcus_faecalis_str._Symbioflor_1
Enterococcus_faecium_Aus0004
Enterococcus_faecium_Aus0085
Enterococcus_faecium_DO
Enterococcus_faecium_NRRL_B-2354
Enterococcus_hirae_ATCC_9790
Enterococcus_mundtii_QU_25
Enterococcus_sp._7L76
Erwinia_amylovora_ATCC_49946
Erwinia_amylovora_CFBP1430
Erwinia_billingiae_Eb661
Erwinia_pyrifoliae_DSM_12163
Erwinia_pyrifoliae_Ep1SLASH96
Erwinia_sp._Ejp617
Erwinia_tasmaniensis_Et1SLASH99
Erysipelothrix_rhusiopathiae_SY1027
Erysipelothrix_rhusiopathiae_str._Fujisawa
Erythrobacter_litoralis_HTCC2594
Escherichia_coli_042
Escherichia_coli_536
Escherichia_coli_55989
Escherichia_coli_ABU_83972
Escherichia_coli_APEC_O1
Escherichia_coli_APEC_O78
Escherichia_coli_ATCC_8739
Escherichia_coli_BL21LPARENDE3RPAREN
Escherichia_coli_BW2952
Escherichia_coli_B_str._REL606
Escherichia_coli_CFT073
Escherichia_coli_DH1
Escherichia_coli_E24377A
Escherichia_coli_ED1a
Escherichia_coli_ETEC_H10407
Escherichia_coli_HS
Escherichia_coli_IAI1
Escherichia_coli_IAI39
Escherichia_coli_IHE3034
Escherichia_coli_JJ1886
Escherichia_coli_KO11FL
Escherichia_coli_LF82
Escherichia_coli_LY180
Escherichia_coli_NA114
Escherichia_coli_O103COLONCOLONH2_str._12009
Escherichia_coli_O104COLONCOLONH4_str._2009EL-2050
Escherichia_coli_O104COLONCOLONH4_str._2009EL-2071
Escherichia_coli_O104COLONCOLONH4_str._2011C-3493
Escherichia_coli_O111COLONCOLONH-_str._11128
Escherichia_coli_O127COLONCOLONH6_str._E2348SLASH69
Escherichia_coli_O157COLONCOLONH7_str._EC4115
Escherichia_coli_O157COLONCOLONH7_str._EDL933
Escherichia_coli_O157COLONCOLONH7_str._Sakai
Escherichia_coli_O157COLONCOLONH7_str._TW14359
Escherichia_coli_O26COLONCOLONH11_str._11368
Escherichia_coli_O55COLONCOLONH7_str._CB9615
Escherichia_coli_O55COLONCOLONH7_str._RM12579
Escherichia_coli_O7COLONCOLONK1_str._CE10
Escherichia_coli_O83COLO
Escherichia_coli_O83COLONCOLONH1_str._NRG_857C
Escherichia_coli_P12b
Escherichia_coli_PMV-1
Escherichia_coli_S88
Escherichia_coli_SE11
Escherichia_coli_SE15
Escherichia_coli_SINGLEQUOTEBL21-GoldLPARENDE3RPARENpLysS_AGSINGLEQUOTE
Escherichia_coli_SMS-3-5
Escherichia_coli_UM146
Escherichia_coli_UMN026
Escherichia_coli_UMNK88
Escherichia_coli_UTI89
Escherichia_coli_W
Escherichia_coli_Xuzhou21
Escherichia_coli_str._K-12_substr._DH10B
Escherichia_coli_str._K-12_substr._MDS42
Escherichia_coli_str._K-12_substr._MG1655
Escherichia_coli_str._K-12_substr._W3110
Escherichia_coli_str._SINGLEQUOTEclone_D_i14SINGLEQUOTE
Escherichia_coli_str._SINGLEQUOTEclone_D_i2SINGLEQUOTE
Escherichia_fergusonii_ATCC_35469
Ethanoligenens_harbinense_YUAN-3
Eubacterium_limosum_KIST612
Eubacterium_rectale_ATCC_33656
Eubacterium_rectale_DSM_17629
Eubacterium_rectale_M104SLASH1
Exiguobacterium_antarcticum_B7
Exiguobacterium_sibiricum_255-15
Exiguobacterium_sp._AT1b
Exiguobacterium_sp._MH3
Faecalibacterium_prausnitzii_L2-6
Faecalibacterium_prausnitzii_SL3SLASH3
Ferrimonas_balearica_DSM_9799
Ferroglobus_placidus_DSM_10642
Ferroplasma_acidarmanus_fer1
Fervidicoccus_fontis_Kam940
Fervidobacterium_nodosum_Rt17-B1
Fervidobacterium_pennivorans_DSM_9078
Fibrella_aestuarina_BUZ_2
Fibrobacter_succinogenes_subsp._succinogenes_S85
Filifactor_alocis_ATCC_35896
Finegoldia_magna_ATCC_29328
Flavobacteriaceae_bacterium_3519-10
Flavobacterium_branchiophilum_FL-15
Flavobacterium_columnare_ATCC_49512
Flavobacterium_indicum_GPTSA100-9_=_DSM_17447
Flavobacterium_johnsoniae_UW101
Flavobacterium_psychrophilum_JIP02SLASH86
Flexibacter_litoralis_DSM_6794
Flexistipes_sinusarabici_DSM_4947
Fluviicola_taffensis_DSM_16823
Francisella_cf._novicida_Fx1
Francisella_cf._tularensis_subsp._novicida_3523
Francisella_noatunensis_subsp._orientalis_LADL--07-285A
Francisella_noatunensis_subsp._orientalis_str._Toba_04
Francisella_philomiragia_subsp._philomiragia_ATCC_25017
Francisella_sp._TX077308
Francisella_tularensis_subsp._holarctica_F92
Francisella_tularensis_subsp._holarctica_FSC200
Francisella_tularensis_subsp._holarctica_FTNF002-00
Francisella_tularensis_subsp._holarctica_LVS
Francisella_tularensis_subsp._holarctica_OSU18
Francisella_tularensis_subsp._mediasiatica_FSC147
Francisella_tularensis_subsp._novicida_U112
Francisella_tularensis_subsp._tularensis_FSC198
Francisella_tularensis_subsp._tularensis_NE061598
Francisella_tularensis_subsp._tularensis_SCHU_S4
Francisella_tularensis_subsp._tularensis_TI0902
Francisella_tularensis_subsp._tularensis_TIGB03
Francisella_tularensis_subsp._tularensis_WY96-3418
Frankia_alni_ACN14a
Frankia_sp._CcI3
Frankia_sp._EAN1pec
Frankia_sp._EuI1c
Frankia_symbiont_of_Datisca_glomerata
Frateuria_aurantia_DSM_6220
Fretibacterium_fastidiosum
Fusobacterium_nucleatum_subsp._animalis_4UNDERSCORE8
Fusobacterium_nucleatum_subsp._nucleatum_ATCC_25586
Fusobacterium_nucleatum_subsp._polymorphum_ATCC_10953
Fusobacterium_nucleatum_subsp._vincentii_3UNDERSCORE1UNDERSCORE36A2
Gallibacterium_anatis_UMN179
Gallionella_capsiferriformans_ES-2
Gardnerella_vaginalis_409-05
Gardnerella_vaginalis_ATCC_14019
Gardnerella_vaginalis_HMP9231
Geitlerinema_sp._PCC_7407
Gemmatimonas_aurantiaca_T-27
Geobacillus_kaustophilus_HTA426
Geobacillus_sp._C56-T3
Geobacillus_sp._GHH01
Geobacillus_sp._JF8
Geobacillus_sp._WCH70
Geobacillus_sp._Y4.1MC1
Geobacillus_sp._Y412MC52
Geobacillus_sp._Y412MC61
Geobacillus_thermodenitrificans_NG80-2
Geobacillus_thermoglucosidasius_C56-YS93
Geobacillus_thermoleovorans_CCBUNDERSCOREUS3UNDERSCOREUF5
Geobacter_bemidjiensis_Bem
Geobacter_daltonii_FRC-32
Geobacter_lovleyi_SZ
Geobacter_metallireducens_GS-15
Geobacter_sp._M18
Geobacter_sp._M21
Geobacter_sulfurreducens_KN400
Geobacter_sulfurreducens_PCA
Geobacter_uraniireducens_Rf4
Geodermatophilus_obscurus_DSM_43160
Glaciecola_nitratireducens_FR1064
Glaciecola_psychrophila_170
Glaciecola_sp._4H-3-7PLUSYE-5
Gloeobacter_kilaueensis_JS1
Gloeobacter_violaceus_PCC_7421
Gloeocapsa_sp._PCC_7428
Gluconacetobacter_diazotrophicus_PA1_5
Gluconacetobacter_medellinensis_NBRC_3288
Gluconobacter_oxydans_621H
Gluconobacter_oxydans_H24
Gordonia_bronchialis_DSM_43247
Gordonia_polyisoprenivorans_VH2
Gordonia_sp._KTR9
Gordonibacter_pamelaeae_7-10-1-b
Gramella_forsetii_KT0803
Granulibacter_bethesdensis_CGDNIH1
Granulicella_mallensis_MP5ACTX8
Granulicella_tundricola_MP5ACTX9
Haemophilus_ducreyi_35000HP
Haemophilus_influenzae_10810
Haemophilus_influenzae_86-028NP
Haemophilus_influenzae_F3031
Haemophilus_influenzae_F3047
Haemophilus_influenzae_KR494
Haemophilus_influenzae_PittEE
Haemophilus_influenzae_PittGG
Haemophilus_influenzae_R2846
Haemophilus_influenzae_R2866
Haemophilus_influenzae_Rd_KW20
Haemophilus_parainfluenzae_T3T1
Haemophilus_parasuis_SH0165
Haemophilus_parasuis_ZJ0906
Haemophilus_somnus_129PT
Haemophilus_somnus_2336
Hahella_chejuensis_KCTC_2396
Halalkalicoccus_jeotgali_B3
Halanaerobium_hydrogeniformans
Halanaerobium_praevalens_DSM_2228
Haliangium_ochraceum_DSM_14365
Haliscomenobacter_hydrossis_DSM_1100
Haloarcula_hispanica_ATCC_33960
Haloarcula_hispanica_N601
Haloarcula_marismortui_ATCC_43049
Halobacillus_halophilus_DSM_2266
Halobacterium_salinarum_R1
Halobacterium_sp._NRC-1
Halobacteroides_halobius_DSM_5150
Haloferax_mediterranei_ATCC_33500
Haloferax_volcanii_DS2
Halogeometricum_borinquense_DSM_11551
Halomicrobium_mukohataei_DSM_12286
Halomonas_elongata_DSM_2581
Halopiger_xanaduensis_SH-6
Haloquadratum_walsbyi_C23
Haloquadratum_walsbyi_DSM_16790
Halorhabdus_tiamatea_SARL4B
Halorhabdus_utahensis_DSM_12940
Halorhodospira_halophila_SL1
Halorubrum_lacusprofundi_ATCC_49239
Haloterrigena_turkmenica_DSM_5511
Halothece_sp._PCC_7418_LPARENAphanothece_halophytica_7418RPAREN
Halothermothrix_orenii_H_168
Halothiobacillus_neapolitanus_c2
Halovivax_ruber_XH-70
Halyomorpha_halys_symbiont
Helicobacter_acinonychis_str._Sheeba
Helicobacter_bizzozeronii_CIII-1
Helicobacter_cetorum_MIT_00-7128
Helicobacter_cetorum_MIT_99-5656
Helicobacter_cinaedi_ATCC_BAA-847
Helicobacter_cinaedi_PAGU611
Helicobacter_felis_ATCC_49179
Helicobacter_heilmannii_ASB1.4
Helicobacter_hepaticus_ATCC_51449
Helicobacter_mustelae_12198
Helicobacter_pylori_2017
Helicobacter_pylori_2018
Helicobacter_pylori_26695
Helicobacter_pylori_35A
Helicobacter_pylori_51
Helicobacter_pylori_52
Helicobacter_pylori_83
Helicobacter_pylori_908
Helicobacter_pylori_Aklavik117
Helicobacter_pylori_Aklavik86
Helicobacter_pylori_B38
Helicobacter_pylori_B8
Helicobacter_pylori_BM012A
Helicobacter_pylori_BM012S
Helicobacter_pylori_Cuz20
Helicobacter_pylori_ELS37
Helicobacter_pylori_F16
Helicobacter_pylori_F30
Helicobacter_pylori_F32
Helicobacter_pylori_F57
Helicobacter_pylori_G27
Helicobacter_pylori_Gambia94SLASH24_LPARENHelicobacter_pylori_Gam94SLASH24RPAREN
Helicobacter_pylori_HPAG1
Helicobacter_pylori_HUP-B14
Helicobacter_pylori_India7_LPARENHelicobacter_pylori_Ind7RPAREN
Helicobacter_pylori_J99
Helicobacter_pylori_Lithuania75_LPARENHelicobacter_pylori_Lit75RPAREN
Helicobacter_pylori_OK113
Helicobacter_pylori_OK310
Helicobacter_pylori_P12
Helicobacter_pylori_PeCan18
Helicobacter_pylori_PeCan4
Helicobacter_pylori_Puno120
Helicobacter_pylori_Puno135
Helicobacter_pylori_Rif1
Helicobacter_pylori_Rif2
Helicobacter_pylori_SJM180
Helicobacter_pylori_SNT49
Helicobacter_pylori_Sat464
Helicobacter_pylori_Shi112
Helicobacter_pylori_Shi169
Helicobacter_pylori_Shi417
Helicobacter_pylori_Shi470
Helicobacter_pylori_SouthAfrica20
Helicobacter_pylori_SouthAfrica7_LPARENHelicobacter_pylori_SAfr7RPAREN
Helicobacter_pylori_UM032
Helicobacter_pylori_UM037
Helicobacter_pylori_UM066
Helicobacter_pylori_UM298
Helicobacter_pylori_UM299
Helicobacter_pylori_XZ274
Helicobacter_pylori_v225d
Heliobacterium_modesticaldum_Ice1
Herbaspirillum_seropedicae_SmR1
Herminiimonas_arsenicoxydans
Herpetosiphon_aurantiacus_DSM_785
Hippea_maritima_DSM_10411
Hirschia_baltica_ATCC_49814
Hydrogenobacter_thermophilus_TK-6
Hydrogenobaculum_sp._HO
Hydrogenobaculum_sp._SN
Hydrogenobaculum_sp._Y04AAS1
Hyperthermus_butylicus_DSM_5456
Hyphomicrobium_denitrificans_1NES1
Hyphomicrobium_denitrificans_ATCC_51888
Hyphomicrobium_nitrativorans_NL23
Hyphomicrobium_sp._MC1
Hyphomonas_neptunium_ATCC_15444
Idiomarina_loihiensis_GSL_199
Idiomarina_loihiensis_L2TR
Ignavibacterium_album_JCM_16511
Ignicoccus_hospitalis_KIN4SLASHI
Ignisphaera_aggregans_DSM_17230
Ilumatobacter_coccineus_YM16-304
Ilyobacter_polytropus_DSM_2926
Intrasporangium_calvum_DSM_43043
Isoptericola_variabilis_225
Isosphaera_pallida_ATCC_43644
Jannaschia_sp._CCS1
Janthinobacterium_sp._Marseille
Jonesia_denitrificans_DSM_20603
Kangiella_koreensis_DSM_16069
Ketogulonicigenium_vulgare_WSH-001
Ketogulonicigenium_vulgare_Y25
Kineococcus_radiotolerans_SRS30216_=_ATCC_BAA-149
Kitasatospora_setae_KM-6054
Klebsiella_oxytoca_E718
Klebsiella_oxytoca_KCTC_1686
Klebsiella_pneumoniae
Klebsiella_pneumoniae_342
Klebsiella_pneumoniae_CG43
Klebsiella_pneumoniae_JM45
Klebsiella_pneumoniae_KCTC_2242
Klebsiella_pneumoniae_subsp._pneumoniae_1084
Klebsiella_pneumoniae_subsp._pneumoniae_HS11286
Klebsiella_pneumoniae_subsp._pneumoniae_MGH_78578
Klebsiella_pneumoniae_subsp._pneumoniae_NTUH-K2044
Klebsiella_variicola_At-22
Kocuria_rhizophila_DC2201
Kribbella_flavida_DSM_17836
Kyrpidia_tusciae_DSM_2912
Kytococcus_sedentarius_DSM_20547
Lachnoclostridium_phytofermentans_ISDg
Lacinutrix_sp._5H-3-7-4
Lactobacillus_acidophilus_30SC
Lactobacillus_acidophilus_La-14
Lactobacillus_acidophilus_NCFM
Lactobacillus_amylovorus_GRL1118
Lactobacillus_amylovorus_GRL_1112
Lactobacillus_brevis_ATCC_367
Lactobacillus_brevis_KB290
Lactobacillus_buchneri_CD034
Lactobacillus_buchneri_NRRL_B-30929
Lactobacillus_casei_ATCC_334_LPARENLactobacillus_paracasei_ATCC_334RPAREN
Lactobacillus_casei_BD-II
Lactobacillus_casei_BL23
Lactobacillus_casei_LC2W
Lactobacillus_casei_LOCK919
Lactobacillus_casei_W56
Lactobacillus_casei_str._Zhang
Lactobacillus_crispatus_ST1
Lactobacillus_delbrueckii_subsp._bulgaricus_2038
Lactobacillus_delbrueckii_subsp._bulgaricus_ATCC_11842
Lactobacillus_delbrueckii_subsp._bulgaricus_ATCC_BAA-365
Lactobacillus_delbrueckii_subsp._bulgaricus_ND02
Lactobacillus_fermentum_CECT_5716
Lactobacillus_fermentum_F-6
Lactobacillus_fermentum_IFO_3956
Lactobacillus_gasseri_ATCC_33323
Lactobacillus_helveticus_CNRZ32
Lactobacillus_helveticus_DPC_4571
Lactobacillus_helveticus_H10
Lactobacillus_helveticus_R0052
Lactobacillus_johnsonii_DPC_6026
Lactobacillus_johnsonii_FI9785
Lactobacillus_johnsonii_N6.2
Lactobacillus_johnsonii_NCC_533
Lactobacillus_kefiranofaciens_ZW3
Lactobacillus_paracasei_subsp._paracasei_8700COLONCOLON2
Lactobacillus_plantarum_16
Lactobacillus_plantarum_JDM1
Lactobacillus_plantarum_WCFS1
Lactobacillus_plantarum_ZJ316
Lactobacillus_plantarum_subsp._plantarum_P-8
Lactobacillus_plantarum_subsp._plantarum_ST-III
Lactobacillus_reuteri_DSM_20016
Lactobacillus_reuteri_I5007
Lactobacillus_reuteri_JCM_1112
Lactobacillus_reuteri_SD2112
Lactobacillus_reuteri_TD1
Lactobacillus_rhamnosus_ATCC_8530
Lactobacillus_rhamnosus_GG
Lactobacillus_rhamnosus_LOCK900
Lactobacillus_rhamnosus_LOCK908
Lactobacillus_rhamnosus_Lc_705
Lactobacillus_ruminis_ATCC_27782
Lactobacillus_sakei_subsp._sakei_23K
Lactobacillus_salivarius_CECT_5713
Lactobacillus_salivarius_UCC118
Lactobacillus_sanfranciscensis_TMW_1.1304
Lactococcus_garvieae_ATCC_49156
Lactococcus_garvieae_Lg2
Lactococcus_lactis_subsp._cremoris_A76
Lactococcus_lactis_subsp._cremoris_KW2
Lactococcus_lactis_subsp._cremoris_MG1363
Lactococcus_lactis_subsp._cremoris_NZ9000
Lactococcus_lactis_subsp._cremoris_SK11
Lactococcus_lactis_subsp._cremoris_UC509.9
Lactococcus_lactis_subsp._lactis_CV56
Lactococcus_lactis_subsp._lactis_IO-1
Lactococcus_lactis_subsp._lactis_Il1403
Lactococcus_lactis_subsp._lactis_KF147
Lactococcus_lactis_subsp._lactis_KLDS_4.0325
Laribacter_hongkongensis_HLHK9
Lawsonia_intracellularis_N343
Lawsonia_intracellularis_PHESLASHMN1-00
Leadbetterella_byssophila_DSM_17132
Legionella_longbeachae_NSW150
Legionella_pneumophila_2300SLASH99_Alcoy
Legionella_pneumophila_str._Corby
Legionella_pneumophila_str._Lens
Legionella_pneumophila_str._Paris
Legionella_pneumophila_subsp._pneumophila
Legionella_pneumophila_subsp._pneumophila_ATCC_43290
Legionella_pneumophila_subsp._pneumophila_LPE509
Legionella_pneumophila_subsp._pneumophila_str._HextupleUNDERSCORE2q
Legionella_pneumophila_subsp._pneumophila_str._HextupleUNDERSCORE3a
Legionella_pneumophila_subsp._pneumophila_str._Philadelphia_1
Legionella_pneumophila_subsp._pneumophila_str._Thunder_Bay
Leifsonia_xyli_subsp._cynodontis_DSM_46306
Leifsonia_xyli_subsp._xyli_str._CTCB07
Leisingera_methylohalidivorans_DSM_14336
Leptolyngbya_sp._PCC_7376
Leptospira_biflexa_serovar_Patoc_strain_SINGLEQUOTEPatoc_1_LPARENAmesRPARENSINGLEQUOTE
Leptospira_biflexa_serovar_Patoc_strain_SINGLEQUOTEPatoc_1_LPARENParisRPARENSINGLEQUOTE
Leptospira_borgpetersenii_serovar_Hardjo-bovis_str._JB197
Leptospira_borgpetersenii_serovar_Hardjo-bovis_str._L550
Leptospira_interrogans_serovar_Copenhageni_str._Fiocruz_L1-130
Leptospira_interrogans_serovar_Lai_str._56601
Leptospira_interrogans_serovar_Lai_str._IPAV
Leptospirillum_ferriphilum_ML-04
Leptospirillum_ferrooxidans_C2-3
Leptothrix_cholodnii_SP-6
Leptotrichia_buccalis_C-1013-b
Leuconostoc_carnosum_JB16
Leuconostoc_citreum_KM20
Leuconostoc_gasicomitatum_LMG_18811
Leuconostoc_gelidum_JB7
Leuconostoc_kimchii_IMSNU_11154
Leuconostoc_mesenteroides_subsp._mesenteroides_ATCC_8293
Leuconostoc_mesenteroides_subsp._mesenteroides_J18
Leuconostoc_sp._C2
Liberibacter_crescens_BT-1
Listeria_innocua_Clip11262
Listeria_ivanovii_subsp._ivanovii_PAM_55
Listeria_monocytogenes
Listeria_monocytogenes_07PF0776
Listeria_monocytogenes_08-5578
Listeria_monocytogenes_08-5923
Listeria_monocytogenes_10403S
Listeria_monocytogenes_ATCC_19117
Listeria_monocytogenes_EGD
Listeria_monocytogenes_EGD-e
Listeria_monocytogenes_FSL_R2-561
Listeria_monocytogenes_Finland_1998
Listeria_monocytogenes_HCC23
Listeria_monocytogenes_J0161
Listeria_monocytogenes_J1-220
Listeria_monocytogenes_J1816
Listeria_monocytogenes_L312
Listeria_monocytogenes_L99
Listeria_monocytogenes_M7
Listeria_monocytogenes_N53-1
Listeria_monocytogenes_SLCC2372
Listeria_monocytogenes_SLCC2376
Listeria_monocytogenes_SLCC2378
Listeria_monocytogenes_SLCC2479
Listeria_monocytogenes_SLCC2540
Listeria_monocytogenes_SLCC2755
Listeria_monocytogenes_SLCC5850
Listeria_monocytogenes_SLCC7179
Listeria_monocytogenes_serotype_4b_str._CLIP_80459
Listeria_monocytogenes_serotype_4b_str._F2365
Listeria_monocytogenes_serotype_4b_str._LL195
Listeria_monocytogenes_serotype_7_str._SLCC2482
Listeria_seeligeri_serovar_1SLASH2b_str._SLCC3954
Listeria_welshimeri_serovar_6b_str._SLCC5334
Listonella_anguillarum_M3
Lysinibacillus_sphaericus_C3-41
Macrococcus_caseolyticus_JCSC5402
Magnetococcus_marinus_MC-1
Magnetospirillum_gryphiswaldense_MSR-1_v2
Magnetospirillum_magneticum_AMB-1
Mahella_australiensis_50-1_BON
Mannheimia_haemolytica_D153
Mannheimia_haemolytica_D171
Mannheimia_haemolytica_D174
Mannheimia_haemolytica_M42548
Mannheimia_haemolytica_USDA-ARS-USMARC-183
Mannheimia_haemolytica_USDA-ARS-USMARC-185
Mannheimia_haemolytica_USMARCUNDERSCORE2286
Mannheimia_succiniciproducens_MBEL55E
Maribacter_sp._HTCC2170
Maricaulis_maris_MCS10
Marinithermus_hydrothermalis_DSM_14884
Marinitoga_piezophila_KA3
Marinobacter_adhaerens_HP15
Marinobacter_aquaeolei_VT8
Marinobacter_hydrocarbonoclasticus_ATCC_49840
Marinobacter_sp._BSs20148
Marinomonas_mediterranea_MMB-1
Marinomonas_posidonica_IVIA-Po-181
Marinomonas_sp._MWYL1
Marivirga_tractuosa_DSM_4126
Megamonas_hypermegale_ART12SLASH1
Megasphaera_elsdenii_DSM_20460
Meiothermus_ruber_DSM_1279
Meiothermus_silvanus_DSM_9946
Melioribacter_roseus_P3M-2
Melissococcus_plutonius_ATCC_35311
Melissococcus_plutonius_DAT561
Mesoplasma_florum_L1
Mesoplasma_florum_W37
Mesorhizobium_australicum_WSM2073
Mesorhizobium_ciceri_biovar_biserrulae_WSM1271
Mesorhizobium_loti_MAFF303099
Mesorhizobium_opportunistum_WSM2075
Metallosphaera_cuprina_Ar-4
Metallosphaera_sedula_DSM_5348
Methanobacterium_lacus
Methanobacterium_paludis
Methanobacterium_sp._MB1
Methanobrevibacter_ruminantium_M1
Methanobrevibacter_smithii_ATCC_35061
Methanobrevibacter_sp._AbM4
Methanocaldococcus_fervens_AG86
Methanocaldococcus_infernus_ME
Methanocaldococcus_jannaschii_DSM_2661
Methanocaldococcus_sp._FS406-22
Methanocaldococcus_vulcanius_M7
Methanocella_arvoryzae_MRE50
Methanocella_conradii_HZ254
Methanocella_paludicola_SANAE
Methanococcoides_burtonii_DSM_6242
Methanococcus_aeolicus_Nankai-3
Methanococcus_maripaludis_C5
Methanococcus_maripaludis_C6
Methanococcus_maripaludis_C7
Methanococcus_maripaludis_S2
Methanococcus_maripaludis_X1
Methanococcus_vannielii_SB
Methanococcus_voltae_A3
Methanocorpusculum_labreanum_Z
Methanoculleus_bourgensis_MS2
Methanoculleus_marisnigri_JR1
Methanohalobium_evestigatum_Z-7303
Methanohalophilus_mahii_DSM_5219
Methanolobus_psychrophilus_R15
Methanomethylovorans_hollandica_DSM_15978
Methanoplanus_petrolearius_DSM_11571
Methanopyrus_kandleri_AV19
Methanoregula_boonei_6A8
Methanoregula_formicica_SMSP
Methanosaeta_concilii_GP6
Methanosaeta_harundinacea_6Ac
Methanosaeta_thermophila_PT_LPARENMethanothrix_thermophila_PTRPAREN
Methanosalsum_zhilinae_DSM_4017
Methanosarcina_acetivorans_C2A
Methanosarcina_barkeri_str._Fusaro
Methanosarcina_mazei_Go1
Methanosarcina_mazei_Tuc01
Methanosphaera_stadtmanae_DSM_3091
Methanosphaerula_palustris_E1-9c
Methanospirillum_hungatei_JF-1
Methanothermobacter_marburgensis_str._Marburg
Methanothermobacter_thermautotrophicus_str._Delta_H_LPARENMethanobacterium_thermoautotrophicum_str._deltaHRPAREN
Methanothermococcus_okinawensis_IH1
Methanothermus_fervidus_DSM_2088
Methanotorris_igneus_Kol_5
Methylacidiphilum_infernorum_V4
Methylibium_petroleiphilum_PM1
Methylobacillus_flagellatus_KT
Methylobacterium_extorquens_AM1
Methylobacterium_extorquens_CM4
Methylobacterium_extorquens_DM4_LPARENMethylobacterium_dichloromethanicumRPAREN
Methylobacterium_extorquens_PA1
Methylobacterium_nodulans_ORS_
Methylobacterium_nodulans_ORS_2060
Methylobacterium_populi_BJ001
Methylobacterium_radiotolerans_JCM_2831
Methylobacterium_sp._4-46
Methylocella_silvestris_BL2
Methylococcus_capsulatus_str._Bath
Methylocystis_sp._SC2
Methylomicrobium_alcaliphilum_20Z
Methylomonas_methanica_MC09
Methylophaga_frappieri
Methylophaga_nitratireducenticrescens
Methylotenera_mobilis_JLW8
Methylotenera_versatilis_301
Methylovorus_glucosetrophus_SIP3-4
Methylovorus_sp._MP688
Micavibrio_aeruginosavorus_ARL-13
Micavibrio_aeruginosavorus_EPB
Microbacterium_testaceum_StLB037
Micrococcus_luteus_NCTC_2665
Microcoleus_sp._PCC_7113
Microcystis_aeruginosa_NIES-843
Microlunatus_phosphovorus_NM-1
Micromonospora_aurantiaca_ATCC_27029
Micromonospora_sp._L5
Mobiluncus_curtisii_ATCC_43063
Modestobacter_marinus
Moorella_thermoacetica_ATCC_39073
Moraxella_catarrhalis_RH4
Morganella_morganii_subsp._morganii_KT
Muricauda_ruestringensis_DSM_13258
Mycobacterium_abscessus
Mycobacterium_abscessus_subsp._bolletii_50594
Mycobacterium_abscessus_subsp._bolletii_str._GO_06
Mycobacterium_africanum_GM041182
Mycobacterium_avium_104
Mycobacterium_avium_subsp._paratuberculosis_K-10
Mycobacterium_avium_subsp._paratuberculosis_MAP4
Mycobacterium_bovis_AF2122SLASH97
Mycobacterium_bovis_BCG_str._Korea_1168P
Mycobacterium_bovis_BCG_str._Mexico
Mycobacterium_bovis_BCG_str._Pasteur_1173P2
Mycobacterium_bovis_BCG_str._Tokyo_172
Mycobacterium_canettii_CIPT_140010059
Mycobacterium_canettii_CIPT_140060008
Mycobacterium_canettii_CIPT_140070008
Mycobacterium_canettii_CIPT_140070010
Mycobacterium_canettii_CIPT_140070017
Mycobacterium_chubuense_NBB4
Mycobacterium_gilvum_PYR-GCK
Mycobacterium_gilvum_Spyr1
Mycobacterium_indicus_pranii_MTCC_9506
Mycobacterium_intracellulare_ATCC_13950
Mycobacterium_intracellulare_MOTT-02
Mycobacterium_intracellulare_MOTT-64
Mycobacterium_kansasii_ATCC_12478
Mycobacterium_leprae_Br4923
Mycobacterium_leprae_TN
Mycobacterium_liflandii_128FXT
Mycobacterium_marinum_M
Mycobacterium_neoaurum_VKM_Ac-1815D
Mycobacterium_rhodesiae_NBB3
Mycobacterium_smegmatis_JS623
Mycobacterium_smegmatis_str._MC2_155
Mycobacterium_sp._JDM601
Mycobacterium_sp._JLS
Mycobacterium_sp._KMS
Mycobacterium_sp._MCS
Mycobacterium_sp._MOTT36Y
Mycobacterium_tuberculosis_7199-99
Mycobacterium_tuberculosis_CASSLASHNITR204
Mycobacterium_tuberculosis_CCDC5079
Mycobacterium_tuberculosis_CCDC5180
Mycobacterium_tuberculosis_CDC1551
Mycobacterium_tuberculosis_CTRI-2
Mycobacterium_tuberculosis_EAI5
Mycobacterium_tuberculosis_EAI5SLASHNITR206
Mycobacterium_tuberculosis_F11
Mycobacterium_tuberculosis_H37Ra
Mycobacterium_tuberculosis_H37Rv
Mycobacterium_tuberculosis_KZN_1435
Mycobacterium_tuberculosis_KZN_4207
Mycobacterium_tuberculosis_KZN_605
Mycobacterium_tuberculosis_RGTB327
Mycobacterium_tuberculosis_RGTB423
Mycobacterium_tuberculosis_UT205
Mycobacterium_tuberculosis_str._BeijingSLASHNITR203
Mycobacterium_tuberculosis_str._Erdman_=_ATCC_35801
Mycobacterium_tuberculosis_str._Haarlem
Mycobacterium_tuberculosis_str._HaarlemSLASHNITR202
Mycobacterium_ulcerans_Agy99
Mycobacterium_vanbaalenii_PYR-1
Mycobacterium_yongonense_05-1390
Mycoplasma_agalactiae
Mycoplasma_agalactiae_PG2
Mycoplasma_arthritidis_158L3-1
Mycoplasma_bovis_HB0801
Mycoplasma_bovis_Hubei-1
Mycoplasma_bovis_PG45
Mycoplasma_capricolum_subsp._capricolum_ATCC_27343
Mycoplasma_conjunctivae_HRCSLASH581
Mycoplasma_crocodyli_MP145
Mycoplasma_cynos_C142
Mycoplasma_fermentans_JER
Mycoplasma_fermentans_M64
Mycoplasma_fermentans_PG18
Mycoplasma_gallisepticum_CA06UNDERSCORE2006.052-5-2P
Mycoplasma_gallisepticum_NC06UNDERSCORE2006.080-5-2P
Mycoplasma_gallisepticum_NC08UNDERSCORE2008.031-4-3P
Mycoplasma_gallisepticum_NC95UNDERSCORE13295-2-2P
Mycoplasma_gallisepticum_NY01UNDERSCORE2001.047-5-1P
Mycoplasma_gallisepticum_S6
Mycoplasma_gallisepticum_VA94UNDERSCORE7994-1-7P
Mycoplasma_gallisepticum_WI01UNDERSCORE2001.043-13-2P
Mycoplasma_gallisepticum_str._F
Mycoplasma_gallisepticum_str._RLPARENhighRPAREN
Mycoplasma_gallisepticum_str._RLPARENlowRPAREN
Mycoplasma_genitalium_G37
Mycoplasma_genitalium_M2288
Mycoplasma_genitalium_M2321
Mycoplasma_genitalium_M6282
Mycoplasma_genitalium_M6320
Mycoplasma_haemocanis_str._Illinois
Mycoplasma_haemofelis_Ohio2
Mycoplasma_haemofelis_str._Langford_1
Mycoplasma_hominis_ATCC_23114
Mycoplasma_hyopneumoniae_168
Mycoplasma_hyopneumoniae_168-L
Mycoplasma_hyopneumoniae_232
Mycoplasma_hyopneumoniae_7422
Mycoplasma_hyopneumoniae_7448
Mycoplasma_hyopneumoniae_J
Mycoplasma_hyorhinis_DBS_1050
Mycoplasma_hyorhinis_GDL-1
Mycoplasma_hyorhinis_HUB-1
Mycoplasma_hyorhinis_MCLD
Mycoplasma_hyorhinis_SK76
Mycoplasma_leachii_99SLASH014SLASH6
Mycoplasma_leachii_PG50
Mycoplasma_mobile_163K
Mycoplasma_mycoides_subsp._capri_LC_str._95010
Mycoplasma_mycoides_subsp._mycoides_SC_str._Gladysdale
Mycoplasma_mycoides_subsp._mycoides_SC_str._PG1
Mycoplasma_ovis_str._Michigan
Mycoplasma_parvum_str._Indiana
Mycoplasma_penetrans_HF-2
Mycoplasma_pneumoniae_309
Mycoplasma_pneumoniae_FH
Mycoplasma_pneumoniae_M129
Mycoplasma_pneumoniae_M129-B7
Mycoplasma_pulmonis_UAB_CTIP
Mycoplasma_putrefaciens_KS1
Mycoplasma_putrefaciens_Mput9231
Mycoplasma_suis_KI3806
Mycoplasma_suis_str._Illinois
Mycoplasma_synoviae_53
Mycoplasma_wenyonii_str._Massachusetts
Myxococcus_fulvus_HW-1
Myxococcus_stipitatus_DSM_14675
Myxococcus_xanthus_DK_1622
Nakamurella_multipartita_DSM_44233
Nanoarchaeum_equitans_Kin4-M
Natranaerobius_thermophilus_JWSLASHNM-WN-LF
Natrialba_magadii_ATCC_43099
Natrinema_pellirubrum_DSM_15624
Natrinema_sp._J7-2
Natronobacterium_gregoryi_SP2
Natronococcus_occultus_SP4
Natronomonas_moolapensis_8.8.11
Natronomonas_pharaonis_DSM_2160
Nautilia_profundicola_AmH
Neisseria_gonorrhoeae_FA_1090
Neisseria_gonorrhoeae_NCCP11945
Neisseria_gonorrhoeae_TCDC-NG08107
Neisseria_lactamica_020-06
Neisseria_meningitidis_053442
Neisseria_meningitidis_8013
Neisseria_meningitidis_FAM18
Neisseria_meningitidis_G2136
Neisseria_meningitidis_H44SLASH76
Neisseria_meningitidis_M01-240149
Neisseria_meningitidis_M01-240355
Neisseria_meningitidis_M04-240196
Neisseria_meningitidis_MC58
Neisseria_meningitidis_NZ-05SLASH33
Neisseria_meningitidis_WUE_2594
Neisseria_meningitidis_Z2491
Neisseria_meningitidis_alpha14
Neisseria_meningitidis_alpha710
Neorickettsia_risticii_str._Illinois
Neorickettsia_sennetsu_str._Miyayama
Niastella_koreensis_GR20-10
Nitratifractor_salsuginis_DSM_16511
Nitratiruptor_sp._SB155-2
Nitrobacter_hamburgensis_X14
Nitrobacter_winogradskyi_Nb-255
Nitrosococcus_halophilus_Nc_4
Nitrosococcus_oceani_ATCC_19707
Nitrosococcus_watsonii_C-113
Nitrosomonas_europaea_ATCC_19718
Nitrosomonas_eutropha_C91
Nitrosomonas_sp._AL212
Nitrosomonas_sp._Is79A3
Nitrosopumilus_maritimus_SCM1
Nitrosospira_multiformis_ATCC_25196
Nocardia_brasiliensis_ATCC_700358
Nocardia_cyriacigeorgica_GUH-2
Nocardia_farcinica_IFM_10152
Nocardioides_sp._JS614
Nocardiopsis_alba_ATCC_BAA-2165
Nocardiopsis_dassonvillei_subsp._dassonvillei_DSM_43111
Nonlabens_dokdonensis_DSW-6
Nostoc_punctiforme_PCC_73102_LPARENNostoc_punctiforme_ATCC_29133RPAREN
Nostoc_sp._PCC_7107
Nostoc_sp._PCC_7120
Nostoc_sp._PCC_7524_LPARENNostoc_sp._ATCC_29411RPAREN
Novosphingobium_aromaticivorans_DSM_12444
Novosphingobium_sp._PP1Y
Oceanimonas_sp._GK1
Oceanithermus_profundus_DSM_14977
Oceanobacillus_iheyensis_HTE831
Ochrobactrum_anthropi_ATCC_49188
Octadecabacter_antarcticus_307
Octadecabacter_arcticus_238
Odoribacter_splanchnicus_DSM_20712
Oenococcus_oeni_PSU-1
Oligotropha_carboxidovorans_OM4
Oligotropha_carboxidovorans_OM5
Olsenella_uli_DSM_7084
Onion_yellows_phytoplasma_OY-M
Opitutus_terrae_PB90-1
Orientia_tsutsugamushi_str._Boryong
Orientia_tsutsugamushi_str._Ikeda
Ornithobacterium_rhinotracheale_DSM_15997
Oscillatoria_acuminata_PCC_6304
Oscillatoria_nigro-viridis_PCC_7112
Oscillibacter_valericigenes_Sjm18-20
Owenweeksia_hongkongensis_DSM_17368
Paenibacillus_larvae_subsp._larvae_DSM_25430
Paenibacillus_mucilaginosus_3016
Paenibacillus_mucilaginosus_K02
Paenibacillus_mucilaginosus_KNP414
Paenibacillus_polymyxa_CR1
Paenibacillus_polymyxa_E681
Paenibacillus_polymyxa_M1
Paenibacillus_polymyxa_SC2
Paenibacillus_sp._JDR-2
Paenibacillus_sp._Y412MC10
Paenibacillus_terrae_HPL-003
Paludibacter_propionicigenes_WB4
Pandoraea_pnomenusa_3kgm
Pandoraea_sp._RB-44
Pantoea_ananatis_AJ13355
Pantoea_ananatis_LMG_20103
Pantoea_ananatis_LMG_5342
Pantoea_ananatis_PA13
Pantoea_sp._At-9b
Pantoea_vagans_C9-1
Parabacteroides_distasonis_ATCC_8503
Parachlamydia_acanthamoebae_UV-7
Paracoccus_aminophilus_JCM_7686
Paracoccus_denitrificans_PD1222
Parvibaculum_lavamentivorans_DS-1
Parvularcula_bermudensis_HTCC2503
Pasteurella_multocida_36950
Pasteurella_multocida_subsp._multocida_str._3480
Pasteurella_multocida_subsp._multocida_str._HN06
Pasteurella_multocida_subsp._multocida_str._Pm70
Pectobacterium_atrosepticum_SCRI1043
Pectobacterium_carotovorum_subsp._carotovorum_PC1
Pectobacterium_carotovorum_subsp._carotovorum_PCC21
Pectobacterium_sp._SCC3193
Pectobacterium_wasabiae_WPP163
Pediococcus_claussenii_ATCC_BAA-344
Pediococcus_pentosaceus_ATCC_25745
Pediococcus_pentosaceus_SL4
Pedobacter_heparinus_DSM_2366
Pedobacter_saltans_DSM_12145
Pelagibacterium_halotolerans_B2
Pelobacter_carbinolicus_DSM_2380
Pelobacter_propionicus_DSM_2379
Pelodictyon_phaeoclathratiforme_BU-1
Pelotomaculum_thermopropionicum_SI
Peptoclostridium_difficile_2007855_LPARENClostridium_difficile_2007855RPAREN
Peptoclostridium_difficile_630_LPARENClostridium_difficile_630RPAREN
Peptoclostridium_difficile_BI1_LPARENClostridium_difficile_BI1RPAREN
Peptoclostridium_difficile_BI9_LPARENClostridium_difficile_BI9RPAREN
Peptoclostridium_difficile_CD196_LPARENClostridium_difficile_CD196RPAREN
Peptoclostridium_difficile_M68_LPARENClostridium_difficile_M68RPAREN
Peptoclostridium_difficile_R20291_LPARENClostridium_difficile_R20291RPAREN
Persephonella_marina_EX-H1
Petrotoga_mobilis_SJ95
Phaeobacter_gallaeciensis_2.10
Phaeobacter_gallaeciensis_DSM_26640
Phaeobacter_inhibens_DSM_17395
Phenylobacterium_zucineum_HLK1
Photobacterium_profundum_SS9
Photorhabdus_asymbiotica
Photorhabdus_luminescens_subsp._laumondii_TTO1
Phycisphaera_mikurensis_NBRC_102666
Picrophilus_torridus_DSM_9790
Pirellula_staleyi_DSM_6068
Planctomyces_brasiliensis_DSM_5305
Planctomyces_limnophilus_DSM_3776
Plautia_stali_symbiont
Pleurocapsa_sp._PCC_7327
Polaribacter_sp._MED152
Polaromonas_naphthalenivorans_CJ2
Polaromonas_sp._JS666
Polymorphum_gilvum_SL003B-26A1
Polynucleobacter_necessarius_subsp._asymbioticus_QLW-P1DMWA-1
Polynucleobacter_necessarius_subsp._necessarius_STIR1
Porphyromonas_asaccharolytica_DSM_20707
Porphyromonas_gingivalis_ATCC_33277
Porphyromonas_gingivalis_TDC60
Porphyromonas_gingivalis_W83
Prevotella_dentalis_DSM_3688
Prevotella_denticola_F0289
Prevotella_intermedia_17
Prevotella_melaninogenica_ATCC_25845
Prevotella_ruminicola_23
Prevotella_sp._oral_taxon_299_str._F0039
Prochlorococcus_marinus_str._AS9601
Prochlorococcus_marinus_str._MIT_9211
Prochlorococcus_marinus_str._MIT_9215
Prochlorococcus_marinus_str._MIT_9301
Prochlorococcus_marinus_str._MIT_9303
Prochlorococcus_marinus_str._MIT_9312
Prochlorococcus_marinus_str._MIT_9313
Prochlorococcus_marinus_str._MIT_9515
Prochlorococcus_marinus_str._NATL1A
Prochlorococcus_marinus_str._NATL2A
Prochlorococcus_marinus_subsp._marinus_str._CCMP1375_LPARENProchlorococcus_marinus_SS120RPAREN
Prochlorococcus_marinus_subsp._pastoris_str._CCMP1986_LPARENProchlorococcus_marinus_MED4RPAREN
Propionibacterium_acidipropionici_ATCC_4875
Propionibacterium_acnes_266
Propionibacterium_acnes_6609
Propionibacterium_acnes_ATCC_11828
Propionibacterium_acnes_C1
Propionibacterium_acnes_HL096PA1
Propionibacterium_acnes_KPA171202
Propionibacterium_acnes_SK137
Propionibacterium_acnes_TypeIA2_P.acn17
Propionibacterium_acnes_TypeIA2_P.acn31
Propionibacterium_acnes_TypeIA2_P.acn33
Propionibacterium_avidum_44067
Propionibacterium_freudenreichii_subsp._shermanii_CIRM-BIA1
Propionibacterium_propionicum_F0230a
Prosthecochloris_aestuarii_DSM_271
Proteus_mirabilis_BB2000
Proteus_mirabilis_HI4320
Providencia_stuartii_MRSN_2154
Pseudanabaena_sp._PCC_7367
Pseudoalteromonas_atlantica_T6c
Pseudoalteromonas_haloplanktis_TAC125
Pseudoalteromonas_sp._SM9913
Pseudogulbenkiania_sp._NH8B
Pseudomonas_aeruginosa_B136-33
Pseudomonas_aeruginosa_DK2
Pseudomonas_aeruginosa_LES431
Pseudomonas_aeruginosa_LESB58
Pseudomonas_aeruginosa_M18
Pseudomonas_aeruginosa_MTB-1
Pseudomonas_aeruginosa_NCGM2.S1
Pseudomonas_aeruginosa_PA1
Pseudomonas_aeruginosa_PA1R
Pseudomonas_aeruginosa_PA7
Pseudomonas_aeruginosa_PAO1
Pseudomonas_aeruginosa_PAO1-VE13
Pseudomonas_aeruginosa_PAO1-VE2
Pseudomonas_aeruginosa_PAO581
Pseudomonas_aeruginosa_RP73
Pseudomonas_aeruginosa_SCV20265
Pseudomonas_aeruginosa_UCBPP-PA14
Pseudomonas_aeruginosa_c7447m
Pseudomonas_brassicacearum_subsp._brassicacearum_NFM421
Pseudomonas_denitrificans_ATCC_13867
Pseudomonas_entomophila_L48
Pseudomonas_fluorescens_A506
Pseudomonas_fluorescens_F113
Pseudomonas_fluorescens_Pf0-1
Pseudomonas_fluorescens_R124
Pseudomonas_fluorescens_SBW25
Pseudomonas_fulva_12-X
Pseudomonas_mendocina_NK-01
Pseudomonas_mendocina_ymp
Pseudomonas_monteilii_SB3078
Pseudomonas_monteilii_SB3101
Pseudomonas_protegens_CHA0
Pseudomonas_protegens_Pf-5
Pseudomonas_putida_BIRD-1
Pseudomonas_putida_DOT-T1E
Pseudomonas_putida_F1
Pseudomonas_putida_GB-1
Pseudomonas_putida_H8234
Pseudomonas_putida_HB3267
Pseudomonas_putida_KT2440
Pseudomonas_putida_NBRC_14164
Pseudomonas_putida_ND6
Pseudomonas_putida_S16
Pseudomonas_putida_W619
Pseudomonas_resinovorans_NBRC_106553
Pseudomonas_sp._TKP
Pseudomonas_sp._UW4
Pseudomonas_sp._VLB120
Pseudomonas_stutzeri_A1501
Pseudomonas_stutzeri_ATCC_17588_=_LMG_11199
Pseudomonas_stutzeri_CCUG_29243
Pseudomonas_stutzeri_DSM_10701
Pseudomonas_stutzeri_DSM_4166
Pseudomonas_stutzeri_RCH2
Pseudomonas_syringae_pv._phaseolicola_1448A
Pseudomonas_syringae_pv._syringae_B728a
Pseudomonas_syringae_pv._tomato_str._DC3000
Pseudonocardia_dioxanivorans_CB1190
Pseudovibrio_sp._FO-BEG1
Pseudoxanthomonas_spadix_BD-a59
Pseudoxanthomonas_suwonensis_11-1
Psychrobacter_arcticus_273-4
Psychrobacter_cryohalolentis_K5
Psychrobacter_sp._G
Psychrobacter_sp._PRwf-1
Psychroflexus_torquis_ATCC_700755
Psychromonas_ingrahamii_37
Psychromonas_sp._CNPT3
Pusillimonas_sp._T7-7
Pyrobaculum_aerophilum_str._IM2
Pyrobaculum_arsenaticum_DSM_13514
Pyrobaculum_calidifontis_JCM_11548
Pyrobaculum_islandicum_DSM_4184
Pyrobaculum_neutrophilum_V24Sta
Pyrobaculum_oguniense_TE7
Pyrobaculum_sp._1860
Pyrococcus_abyssi_GE5
Pyrococcus_furiosus_DSM_3638
Pyrococcus_horikoshii_OT3
Pyrococcus_sp._NA2
Pyrococcus_sp._ST04
Pyrococcus_yayanosii_CH1
Pyrolobus_fumarii_1A
Rahnella_aquatilis_CIP_78.65_=_ATCC_33071
Rahnella_aquatilis_HX2
Rahnella_sp._Y9602
Ralstonia_eutropha_H16
Ralstonia_eutropha_JMP134
Ralstonia_pickettii_12D
Ralstonia_pickettii_12J
Ralstonia_pickettii_DTP0602
Ralstonia_solanacearum_CFBP2957
Ralstonia_solanacearum_CMR15
Ralstonia_solanacearum_FQYUNDERSCORE4
Ralstonia_solanacearum_GMI1000
Ralstonia_solanacearum_PSI07
Ralstonia_solanacearum_Po82
Ramlibacter_tataouinensis_TTB310
Raoultella_ornithinolytica_B6
Renibacterium_salmoninarum_ATCC_33209
Rhizobium_etli_CFN_42
Rhizobium_etli_CIAT_652
Rhizobium_etli_bv._mimosae_str._Mim1
Rhizobium_leguminosarum_bv._trifolii_WSM1325
Rhizobium_leguminosarum_bv._trifolii_WSM2304
Rhizobium_leguminosarum_bv._viciae_3841
Rhizobium_sp._IRBG74
Rhizobium_tropici_CIAT_899
Rhodanobacter_denitrificans
Rhodobacter_capsulatus_SB_1003
Rhodobacter_sphaeroides_ATCC_17025
Rhodobacter_sphaeroides_ATCC_17029
Rhodobacter_sphaeroides_KD131
Rhodococcus_equi_103S
Rhodococcus_erythropolis_CCM2595
Rhodococcus_erythropolis_PR4
Rhodococcus_jostii_RHA1
Rhodococcus_opacus_B4
Rhodococcus_pyridinivorans_SB3094
Rhodomicrobium_vannielii_ATCC_17100
Rhodopirellula_baltica_SH_1
Rhodopseudomonas_palustris_BisA53
Rhodopseudomonas_palustris_BisB18
[truncated: 662 more rows]

## Sheet: Sup.6
Genus list
Acetobacter
Acetobacterium
Acetohalobium
Acetomicrobium
Acholeplasma
Achromobacter
Acidaminococcus
Acidimicrobium
Acidiphilium
Acidithiobacillus
Acidobacterium
Acidothermus
Acidovorax
Acinetobacter
Actinobacillus
Actinoplanes
Actinosynnema
Adlercreutzia
Advenella
Aequorivita
Aerococcus
Aeromonas
Aggregatibacter
Akkermansia
Alcanivorax
Alicycliphilus
Alicyclobacillus
Aliivibrio
Alistipes
Alkalilimnicola
Alkaliphilus
Allochromatium
Alteromonas
Aminobacterium
Ammonifex
Amphibacillus
Amycolatopsis
Anaerococcus
Anaerolinea
Anaeromyxobacter
Anaplasma
Anoxybacillus
Aquifex
Arcanobacterium
Arcobacter
Arthrobacter
Asticcacaulis
Atopobium
Azoarcus
Azorhizobium
Azospira
Azospirillum
Azotobacter
Bacillus
Bacteroides
Bartonella
Basfia
Bdellovibrio
Beijerinckia
Belliella
Beutenbergia
Bibersteinia
Bifidobacterium
Blastococcus
Blautia
Bordetella
Borrelia
Brachybacterium
Brachyspira
Bradyrhizobium
Brevibacillus
Brevundimonas
Brucella
Burkholderia
Butyrivibrio
Caldanaerobacter
Caldicellulosiruptor
Caldilinea
Caldisericum
Calditerrivibrio
Campylobacter
Capnocytophaga
Carboxydothermus
Carnobacterium
Catenulispora
Caulobacter
Cellulomonas
Cellulophaga
Cellulosilyticum
Cellvibrio
Chelativorans
Chitinophaga
Chlamydia
Chlorobaculum
Chlorobium
Chloroflexus
Chloroherpeton
Chromobacterium
Chromohalobacter
Citrobacter
Clavibacter
Collimonas
Colwellia
Comamonas
Conexibacter
Coprococcus
Coprothermobacter
Coraliomargarita
Corallococcus
Coriobacterium
Corynebacterium
Coxiella
Croceibacter
Cronobacter
Cryptobacterium
Cupriavidus
Cyclobacterium
Cycloclasticus
Cytophaga
Dechloromonas
Deferribacter
Dehalobacter
Dehalogenimonas
Deinococcus
Delftia
Denitrovibrio
Desulfarculus
Desulfatibacillum
Desulfitobacterium
Desulfobacca
Desulfobacterium
Desulfobacula
Desulfobulbus
Desulfocapsa
Desulfococcus
Desulfohalobium
Desulfomicrobium
Desulfomonile
Desulfosporosinus
Desulfotalea
Desulfotomaculum
Desulfovibrio
Desulfurispirillum
Desulfurivibrio
Desulfurobacterium
Dickeya
Dictyoglomus
Dinoroseobacter
Dyadobacter
Echinicola
Edwardsiella
Eggerthella
Ehrlichia
Elusimicrobium
Emticicia
Enterobacter
Enterococcus
Escherichia
Erwinia
Erysipelothrix
Erythrobacter
Ethanoligenens
Eubacterium
Exiguobacterium
Faecalibacterium
Ferrimonas
Fervidobacterium
Fibrella
Fibrobacter
Filifactor
Finegoldia
Flavobacterium
Flexistipes
Fluviicola
Francisella
Frateuria
Fusobacterium
Gallibacterium
Gardnerella
Gemmatimonas
Geobacillus
Geobacter
Geodermatophilus
Glaciecola
Gluconacetobacter
Gluconobacter
Gordonia
Gordonibacter
GpI
GpVII
Gramella
Granulibacter
Granulicella
Haemophilus
Hahella
Halanaerobium
Haliangium
Haliscomenobacter
Halobacillus
Halobacteroides
Halomonas
Halorhodospira
Halothermothrix
Halothiobacillus
Helicobacter
Heliobacterium
Herbaspirillum
Herminiimonas
Herpetosiphon
Hippea
Hirschia
Histophilus
Hoyosella
Hydrogenobacter
Hydrogenobaculum
Hydrogenovibrio
Hyphomicrobium
Hyphomonas
Idiomarina
Ignavibacterium
Ilumatobacter
Ilyobacter
Intrasporangium
Isoptericola
Isosphaera
Jannaschia
Janthinobacterium
Jonesia
Kangiella
Ketogulonicigenium
Kineococcus
Kitasatospora
Klebsiella
Kocuria
Kribbella
Kytococcus
Lachnospiracea_incertae_sedis
Lacinutrix
Lactobacillus
Lactococcus
Laribacter
Lawsonia
Leadbetterella
Legionella
Leifsonia
Leisingera
Leptospira
Leptospirillum
Leptothrix
Leptotrichia
Leuconostoc
Listeria
Lysinibacillus
Macrococcus
Magnetospirillum
Mahella
Mannheimia
Maribacter
Maricaulis
Marinithermus
Marinitoga
Marinobacter
Marinomonas
Marivirga
Megamonas
Megasphaera
Meiothermus
Melissococcus
Mesoplasma
Mesorhizobium
Methylibium
Methylobacillus
Methylobacterium
Methylocella
Methylococcus
Methylocystis
Methylomicrobium
Methylomonas
Methylophaga
Methylotenera
Methylovorus
Microbacterium
Micrococcus
Microlunatus
Micromonospora
Mobiluncus
Modestobacter
Moorella
Moraxella
Morganella
Muricauda
Mycobacterium
Mycoplasma
Myxococcus
Nakamurella
Natranaerobius
Nautilia
Neisseria
Neorickettsia
Niastella
Nitratifractor
Nitratiruptor
Nitrobacter
Nitrosococcus
Nitrosomonas
Nitrosospira
Nitrospira
Nocardia
Nocardioides
Nocardiopsis
Nonlabens
Novosphingobium
Oceanimonas
Oceanithermus
Oceanobacillus
Ochrobactrum
Octadecabacter
Odoribacter
Oenococcus
Oligotropha
Olsenella
Opitutus
Orientia
Ornithobacterium
Oscillibacter
Owenweeksia
Paenibacillus
Paludibacter
Pandoraea
Pantoea
Parabacteroides
Parachlamydia
Paracoccus
Parvibaculum
Parvularcula
Pasteurella
Pectobacterium
Pediococcus
Pedobacter
Pelobacter
Pelotomaculum
Persephonella
Petrotoga
Phaeobacter
Phenylobacterium
Photobacterium
Photorhabdus
Phycisphaera
Polaribacter
Polaromonas
Polynucleobacter
Porphyromonas
Prevotella
Propionibacterium
Prosthecochloris
Proteus
Providencia
Pseudoalteromonas
Pseudogulbenkiania
Pseudomonas
Pseudonocardia
Pseudovibrio
Pseudoxanthomonas
Psychrobacter
Psychroflexus
Psychromonas
Pusillimonas
Rahnella
Ralstonia
Ramlibacter
Raoultella
Renibacterium
Rhizobium
Rhodanobacter
Rhodobacter
Rhodococcus
Rhodoferax
Rhodomicrobium
Rhodopirellula
Rhodopseudomonas
Rhodospirillum
Rhodothermus
Rickettsia
Riemerella
Robiginitalea
Roseburia
Roseiflexus
Roseobacter
Rothia
Rubrivivax
Rubrobacter
Ruegeria
Ruminococcus
Runella
Saccharofermentans
Saccharomonospora
Saccharophagus
Saccharopolyspora
Saccharothrix
Salinibacter
Salinispora
Salmonella
Sanguibacter
Saprospira
Sebaldella
Segniliparus
Selenomonas
Serratia
Shewanella
Shimwellia
Simiduia
Simkania
Singulisphaera
Sinorhizobium
Slackia
Sodalis
Solibacillus
Solitalea
Sorangium
Sphaerobacter
Sphingobacterium
Sphingobium
Sphingomonas
Sphingopyxis
Spirochaeta
Spiroplasma
Spirosoma
Stackebrandtia
Staphylococcus
Starkeya
Stenotrophomonas
Stigmatella
Streptobacillus
Streptococcus
Streptomyces
Streptosporangium
Sulfobacillus
Sulfuricella
Sulfuricurvum
Sulfurihydrogenibium
Sulfurimonas
Sulfurospirillum
Sulfurovum
Symbiobacterium
Syntrophobacter
Syntrophobotulus
Syntrophomonas
Syntrophothermus
Syntrophus
Tannerella
Taylorella
Tepidanaerobacter
Teredinibacter
Terriglobus
Tetragenococcus
Thalassolituus
Thauera
Thermacetogenium
Thermaerobacter
Thermanaerovibrio
Thermincola
Thermoanaerobacter
Thermoanaerobacterium
Thermobacillus
Thermobifida
Thermobispora
Thermocrinis
Thermodesulfobacterium
Thermodesulfobium
Thermodesulfovibrio
Thermomicrobium
Thermomonospora
Thermosediminibacter
Thermosipho
Thermotoga
Thermovibrio
Thermovirga
Thermus
Thioalkalivibrio
Thiobacillus
Thiocystis
Thioflavicoccus
Thiomicrospira
Thiomonas
Tistrella
Tolumonas
Treponema
Tropheryma
Truepera
Tsukamurella
Turneriella
Ureaplasma
Variovorax
Veillonella
Verminephrobacter
Verrucosispora
Vibrio
Waddlia
Weeksella
Wolinella
Xanthobacter
Xanthomonas
Xenorhabdus
Xylella
Yersinia
Zobellia
Zunongwangia
Zymomonas

## Sheet: Sup.7
Selected strians after 3-step feature selection
Health-IBD	UC-CD	Overlap
Hyphomonas_neptunium_ATCC_15444	Bacteroides_fragilis_NCTC_9343	Streptococcus_suis_SC84
Saccharomonospora_viridis_DSM_43017	Eggerthella_sp._YY7918	Paenibacillus_mucilaginosus_KNP414
Thermosipho_africanus_TCF52B	Streptococcus_suis_GZ1	Mycoplasma_bovis_HB0801
Bifidobacterium_animalis_subsp._lactis_ATCC_27673	Slackia_heliotrinireducens_DSM_20476	Micromonospora_aurantiaca_ATCC_27029
Starkeya_novella_DSM_506	Cellvibrio_japonicus_Ueda107	Lactobacillus_fermentum_F.6
Mycoplasma_bovis_HB0801	Pseudomonas_stutzeri_A1501	Polynucleobacter_necessarius_subsp._asymbioticus_QLW.P1DMWA.1
Prevotella_melaninogenica_ATCC_25845	Bacillus_amyloliquefaciens_IT.45	Clostridiales_genomosp._BVAB3_str._UPII9.5
Methanocaldococcus_sp._FS406.22	Lactobacillus_rhamnosus_LOCK900	Thermoanaerobacter_sp._X514
Yersinia_pestis_D182038	Exiguobacterium_antarcticum_B7	Streptococcus_thermophilus_LMD.9
Listeria_ivanovii_subsp._ivanovii_PAM_55	Frankia_sp._EAN1pec	Pseudomonas_putida_BIRD.1
Streptococcus_pyogenes_A20	Streptococcus_suis_SC84	Shewanella_frigidimarina_NCIMB_400
Chlamydia_trachomatis_RC.L2LPARENsRPARENSLASH3	Stenotrophomonas_maltophilia_K279a	Clostridium_novyi_NT
Adlercreutzia_equolifaciens_DSM_19450	Lactococcus_lactis_subsp._cremoris_KW2	Lactobacillus_reuteri_TD1
Arthrobacter_sp._FB24	Mycoplasma_penetrans_HF.2	Geobacillus_sp._WCH70
Ehrlichia_canis_str._Jake	Paenibacillus_mucilaginosus_KNP414	Bacillus_amyloliquefaciens_subsp._plantarum_UCMB5033
Renibacterium_salmoninarum_ATCC_33209	Mycoplasma_bovis_HB0801	Alteromonas_macleodii_str._SINGLEQUOTEIonian_Sea_UM7SINGLEQUOTE
Geobacillus_thermoglucosidasius_C56.YS93	Desulfobulbus_propionicus_DSM_2032	Listeria_monocytogenes_M7
Aciduliprofundum_sp._MAR08.339	Synechococcus_elongatus_PCC_6301_LPARENSynechococcus_leopoliensis_SAG_1402.1RPAREN	Campylobacter_jejuni_subsp._doylei_269.97
Syntrophobacter_fumaroxidans_MPOB	Caldicellulosiruptor_kronotskyensis_2002	Sphingopyxis_alaskensis_RB2256
Ruminococcus_bromii_L2.63	Micromonospora_aurantiaca_ATCC_27029	Acetobacter_pasteurianus_IFO_3283.12
Chlamydia_trachomatis_GSLASH9301	Segniliparus_rotundus_DSM_44985	Spirochaeta_sp._L21.RPul.D2
Mycoplasma_fermentans_PG18	Mycobacterium_tuberculosis_CCDC5180	Pyrococcus_furiosus_DSM_3638
Coriobacterium_glomerans_PW2	Ferroplasma_acidarmanus_fer1	Helicobacter_pylori_B8
Methylobacterium_extorquens_DM4_LPARENMethylobacterium_dichloromethanicumRPAREN	Lactobacillus_fermentum_F.6	Gloeobacter_kilaueensis_JS1
Bifidobacterium_longum_subsp._infantis_ATCC_15697_._JCM_1222_._DSM_20088	Tetragenococcus_halophilus_NBRC_12172	Advenella_kashmirensis_WT001
Propionibacterium_propionicum_F0230a	Haliangium_ochraceum_DSM_14365	Shewanella_pealeana_ATCC_700345
Ketogulonicigenium_vulgare_WSH.001	Bartonella_australis_AustSLASHNH1	Mycoplasma_leachii_PG50
Nostoc_punctiforme_PCC_73102_LPARENNostoc_punctiforme_ATCC_29133RPAREN	Bacillus_cytotoxicus_NVH_391.98	Streptomyces_bingchenggensis_BCW.1
Campylobacter_jejuni_subsp._jejuni_M1	Thermus_sp._CCBUNDERSCOREUS3UNDERSCOREUF1	Nitrosomonas_sp._AL212
Actinobacillus_pleuropneumoniae_serovar_7_str._AP76	Pseudomonas_aeruginosa_MTB.1
Cellulomonas_fimi_ATCC_484	Rivularia_sp._PCC_7116
Clavibacter_michiganensis_subsp._nebraskensis_NCPPB_2581	Streptococcus_pneumoniae_SPN034183
Coraliomargarita_akajimensis_DSM_45221	Polynucleobacter_necessarius_subsp._asymbioticus_QLW.P1DMWA.1
Micromonospora_aurantiaca_ATCC_27029	Fervidobacterium_nodosum_Rt17.B1
Escherichia_coli_Xuzhou21	Mycobacterium_rhodesiae_NBB3
Nocardioides_sp._JS614	Nocardiopsis_dassonvillei_subsp._dassonvillei_DSM_43111
Streptococcus_parasanguinis_FW213	Methylobacillus_flagellatus_KT
Escherichia_coli_O7COLONCOLONK1_str._CE10	Xanthobacter_autotrophicus_Py2
Burkholderia_phymatum_STM815	Bifidobacterium_animalis_subsp._lactis_CNCM_I.2494
Nitrosomonas_sp._AL212	Clostridiales_genomosp._BVAB3_str._UPII9.5
Bartonella_quintana_RM.11	Thermoanaerobacter_sp._X514
Desulfosporosinus_orientis_DSM_765	Nostoc_sp._PCC_7524_LPARENNostoc_sp._ATCC_29411RPAREN
Natranaerobius_thermophilus_JWSLASHNM.WN.LF	Shigella_flexneri_2002017
Actinoplanes_friuliensis_DSM_7358	Desulfovibrio_hydrothermalis
Streptococcus_suis_SC84	Phaeobacter_inhibens_DSM_17395
Erysipelothrix_rhusiopathiae_SY1027	Desulfovibrio_salexigens_DSM_2638
Mycobacterium_leprae_Br4923	Listeria_monocytogenes_serotype_7_str._SLCC2482
Vibrio_vulnificus_CMCP6	Hirschia_baltica_ATCC_49814
Cyanothece_sp._PCC_7822	Brucella_pinnipedialis_B2SLASH94
Streptococcus_salivarius_CCHSS3	Streptomyces_sp._PAMC26508
Lactobacillus_amylovorus_GRL_1112	Desulfovibrio_africanus_str._Walvis_Bay
Bifidobacterium_animalis_subsp._lactis_B420	Streptococcus_gallolyticus_subsp._gallolyticus_ATCC_43143
Paenibacillus_mucilaginosus_KNP414	Orientia_tsutsugamushi_str._Ikeda
Actinosynnema_mirum_DSM_43827	Bacillus_cereus_AH187
Bordetella_bronchiseptica_RB50	Burkholderia_sp._CCGE1002
Bacillus_thuringiensis_BMB171_LPARENBacillus_thuringiensis_serovar_kurstaki_str._BMB171RPAREN	Sulfolobus_islandicus_L.S.2.15
Alteromonas_macleodii_str._SINGLEQUOTEIonian_Sea_UM7SINGLEQUOTE	Streptococcus_thermophilus_LMD.9
Haemophilus_influenzae_KR494	Granulibacter_bethesdensis_CGDNIH1
Mycoplasma_gallisepticum_WI01UNDERSCORE2001.043.13.2P	Stenotrophomonas_maltophilia_D457
Pseudomonas_syringae_pv._syringae_B728a	Deinococcus_peraridilitoris_DSM_19664
Lactobacillus_helveticus_CNRZ32	Salmonella_enterica_subsp._enterica_serovar_Typhi_str._Ty21a
Bacillus_licheniformis_9945A	Staphylococcus_aureus_subsp._aureus_Mu3
Leuconostoc_kimchii_IMSNU_11154	Geodermatophilus_obscurus_DSM_43160
Xanthomonas_fuscans_subsp._fuscans	Pandoraea_pnomenusa_3kgm
Shewanella_frigidimarina_NCIMB_400	Staphylococcus_aureus_subsp._aureus_MSHR1132
Nitrosococcus_watsonii_C.113	Candidatus_Vesicomyosocius_okutanii_HA_LPARENCandidatus_Vesicomyosocius_okutanii_str._HARPAREN
Methylobacterium_nodulans_ORS_2060	Haemophilus_influenzae_R2846
Agrobacterium_fabrum_str._C58	Pseudomonas_putida_BIRD.1
Lawsonia_intracellularis_N343	Shewanella_frigidimarina_NCIMB_400
Enterobacter_cloacae_subsp._dissolvens_SDM	Persephonella_marina_EX.H1
Burkholderia_sp._CCGE1003	Streptococcus_suis_T15
Rhodopseudomonas_palustris_BisA53	Pseudomonas_putida_W619
Achromobacter_xylosoxidans_NBRC_15126_._ATCC_27061	Bifidobacterium_longum_NCC2705
Helicobacter_pylori_Aklavik86	Acholeplasma_brassicae
Candidatus_Kinetoplastibacterium_crithidii_TCC036E	Clostridium_novyi_NT
Enterococcus_sp._7L76	Corynebacterium_ulcerans_0102
Caldicellulosiruptor_kristjanssonii_I77R1B	Lactobacillus_reuteri_TD1
Lactobacillus_sakei_subsp._sakei_23K	Geobacillus_sp._WCH70
Haemophilus_influenzae_86.028NP	Dehalogenimonas_lykanthroporepellens_BL.DC.9
Geobacillus_sp._WCH70	Bordetella_pertussis_Tohama_I
Desulfomonile_tiedjei_DSM_6799	Bacillus_amyloliquefaciens_subsp._plantarum_UCMB5033
Cyanothece_sp._ATCC_51142	Corynebacterium_urealyticum_DSM_7109
Lactobacillus_salivarius_CECT_5713	Alteromonas_macleodii_str._SINGLEQUOTEIonian_Sea_UM7SINGLEQUOTE
Rhizobium_etli_bv._mimosae_str._Mim1	Desulfovibrio_vulgaris_str._Hildenborough
Streptococcus_pneumoniae_ATCC_700669	Tistrella_mobilis_KA081020.065
Shewanella_loihica_PV.4	Cyclobacterium_marinum_DSM_745
Burkholderia_sp._CCGE1001	Staphylococcus_aureus_subsp._aureus_JH1
Treponema_pallidum_subsp._pallidum_DAL.1	Streptococcus_pyogenes_MGAS15252
Peptoclostridium_difficile_630_LPARENClostridium_difficile_630RPAREN	Corynebacterium_pseudotuberculosis_Cp162
Pseudanabaena_sp._PCC_7367	Paenibacillus_terrae_HPL.003
Leptothrix_cholodnii_SP.6	Pseudonocardia_dioxanivorans_CB1190
Polynucleobacter_necessarius_subsp._asymbioticus_QLW.P1DMWA.1	Borrelia_crocidurae_str._Achema
Listeria_monocytogenes_EGD.e	Listeria_monocytogenes_M7
Bacillus_licheniformis_DSM_13_._ATCC_14580	Streptomyces_davawensis_JCM_4913
Escherichia_coli_ED1a	Beutenbergia_cavernae_DSM_12333
Mycoplasma_leachii_PG50	Chlamydia_trachomatis_ASLASH363
Paenibacillus_polymyxa_E681	Desulfococcus_oleovorans_Hxd3
Chlamydophila_pneumoniae_J138	Campylobacter_jejuni_subsp._doylei_269.97
Corynebacterium_pseudotuberculosis_FRC41	Planctomyces_limnophilus_DSM_3776
Mycobacterium_tuberculosis_H37Ra	Candidatus_Endolissoclinum_faulkneri_L2
Atopobium_parvulum_DSM_20469	Bacillus_amyloliquefaciens_LL3
Natrialba_magadii_ATCC_43099	Methylomicrobium_alcaliphilum_20Z
Streptococcus_pneumoniae_TCH8431SLASH19A	Lactobacillus_brevis_KB290
Campylobacter_coli_CVM_N29710	Candidatus_Sulcia_muelleri_str._Sulcia.ALF
Mesorhizobium_ciceri_biovar_biserrulae_WSM1271	Sphingopyxis_alaskensis_RB2256
Desulfurivibrio_alkaliphilus_AHT2	Enterococcus_casseliflavus_EC20
Bifidobacterium_breve_ACS.071.V.Sch8b	Mycoplasma_parvum_str._Indiana
Pseudomonas_aeruginosa_NCGM2.S1	Staphylococcus_aureus_subsp._aureus_T0131
Spirochaeta_sp._L21.RPul.D2	Salmonella_enterica_subsp._enterica_serovar_GallinarumSLASHpullorum_str._CDC1983.67
Halanaerobium_praevalens_DSM_2228	Listeria_monocytogenes_SLCC2378
Clostridiales_genomosp._BVAB3_str._UPII9.5	Desulfotalea_psychrophila_LSv54
Lactobacillus_rhamnosus_Lc_705	Streptococcus_agalactiae_2603VSLASHR
Candidatus_Arthromitus_sp._SFB.mouse.Yit	Arcobacter_butzleri_RM4018
Chlamydia_trachomatis_RC.FLPARENsRPARENSLASH852	Acetobacter_pasteurianus_IFO_3283.12
Pseudomonas_sp._TKP	Xanthomonas_campestris_pv._raphani_756C
Paenibacillus_polymyxa_M1	Polaromonas_naphthalenivorans_CJ2
Acetobacter_pasteurianus_IFO_3283.32	Arcobacter_butzleri_7h1h
Acetobacter_pasteurianus_IFO_3283.03	Staphylococcus_aureus_subsp._aureus_Z172
Candidatus_Carsonella_ruddii_PV	Deferribacter_desulfuricans_SSM1
Enterococcus_faecium_DO	Candidatus_Cloacimonas_acidaminovorans_str._Evry
Methylibium_petroleiphilum_PM1	Helicobacter_pylori_SouthAfrica7_LPARENHelicobacter_pylori_SAfr7RPAREN
Streptococcus_sp._I.P16	Streptococcus_sp._I.G2
Listeria_monocytogenes_J0161	Spirochaeta_sp._L21.RPul.D2
Lactobacillus_fermentum_IFO_3956	Lactobacillus_johnsonii_N6.2
Streptococcus_suis_S735	Methylocystis_sp._SC2
Roseburia_intestinalis_XB6B4	Eggerthella_lenta_DSM_2243
Acidimicrobium_ferrooxidans_DSM_10331	Pyrococcus_furiosus_DSM_3638
Mannheimia_haemolytica_USMARCUNDERSCORE2286	Sulfurimonas_denitrificans_DSM_1251
Streptococcus_suis_BM407	Thermosynechococcus_sp._NK55a
Sideroxydans_lithotrophicus_ES.1	Leptospira_borgpetersenii_serovar_Hardjo.bovis_str._JB197
Bacillus_subtilis_subsp._subtilis_str._RO.NN.1	Acetobacter_pasteurianus_IFO_3283.26
Lacinutrix_sp._5H.3.7.4	Helicobacter_pylori_B8
Bacillus_amyloliquefaciens_subsp._plantarum_UCMB5033	Halothece_sp._PCC_7418_LPARENAphanothece_halophytica_7418RPAREN
Pyrococcus_furiosus_DSM_3638	Escherichia_coli_SE15
Chlamydia_trachomatis_KSLASHSotonK1	Dictyoglomus_thermophilum_H.6.12
Acidaminococcus_intestini_RyC.MR95	Gloeobacter_kilaueensis_JS1
Pseudomonas_putida_DOT.T1E	Chlamydophila_pneumoniae_CWL029
Shewanella_sp._MR.7	Acidithiobacillus_caldus_SM.1
Corynebacterium_halotolerans_YIM_70093_._DSM_44683	Advenella_kashmirensis_WT001
Dickeya_dadantii_3937	Arthrobacter_arilaitensis_Re117
Thermus_thermophilus_HB27	Burkholderia_mallei_SAVP1
Buchnera_aphidicola_str._TLW03_LPARENAcyrthosiphon_pisumRPAREN	Candidatus_Accumulibacter_phosphatis_clade_IIA_str._UW.1
Bartonella_tribocorum_CIP_105476	Cupriavidus_metallidurans_CH34
Caldicellulosiruptor_obsidiansis_OB47	Exiguobacterium_sp._MH3
Burkholderia_pseudomallei_K96243	Lactobacillus_acidophilus_La.14
Saccharothrix_espanaensis_DSM_44229	Legionella_pneumophila_str._Lens
Simiduia_agarivorans_SA1_._DSM_21679	Leuconostoc_sp._C2
Polynucleobacter_necessarius_subsp._necessarius_STIR1	Microcystis_aeruginosa_NIES.843
Campylobacter_jejuni_subsp._jejuni_00.2426	Rickettsia_rickettsii_str._Iowa
Rubrivivax_gelatinosus_IL144	Shewanella_pealeana_ATCC_700345
Methylococcus_capsulatus_str._Bath	Streptococcus_sanguinis_SK36
Bacillus_cellulosilyticus_DSM_2522	Thermacetogenium_phaeum_DSM_12270
Sulfolobus_islandicus_Y.G.57.14	Thermobacillus_composti_KWC4
Burkholderia_cenocepacia_MC0.3	Chlamydia_psittaci_08DC60
Lactobacillus_ruminis_ATCC_27782	Mycoplasma_leachii_PG50
Natronococcus_occultus_SP4	Streptomyces_bingchenggensis_BCW.1
Candidatus_Tremblaya_phenacola_PAVE	Bifidobacterium_animalis_subsp._animalis_ATCC_25527
Rickettsia_prowazekii_str._Madrid_E	Leptolyngbya_sp._PCC_7376
Haloferax_volcanii_DS2	Nitrosomonas_sp._AL212
Taylorella_asinigenitalis_MCE3
Prosthecochloris_aestuarii_DSM_271
Listeria_monocytogenes_SLCC2755
Streptomyces_bingchenggensis_BCW.1
Aquifex_aeolicus_VF5
Corynebacterium_ulcerans_809
Streptomyces_rapamycinicus_NRRL_5491
Staphylococcus_aureus_subsp._aureus_USA300UNDERSCORETCH1516
Lactobacillus_delbrueckii_subsp._bulgaricus_ND02
Chlamydia_psittaci_RD1
Geobacillus_sp._JF8
Methanohalobium_evestigatum_Z.7303
Borrelia_burgdorferi_N40
Mycobacterium_avium_subsp._paratuberculosis_MAP4
Rickettsia_africae_ESF.5
Micavibrio_aeruginosavorus_EPB
Rhizobium_etli_CFN_42
Bacillus_toyonensis_BCT.7112
Clostridium_kluyveri_DSM_555
Ruegeria_sp._TM1040
Salmonella_enterica_subsp._enterica_serovar_Newport_str._USMARC.S3124.1
Candidatus_Blochmannia_pennsylvanicus_str._BPEN
Chlamydia_trachomatis_ESLASHSotonE8
Candidatus_Riesia_pediculicola_USDA
Rubrobacter_xylanophilus_DSM_9941
Salinibacter_ruber_DSM_13855
Shigella_flexneri_2a_str._2457T
Lactobacillus_reuteri_TD1
Haemophilus_ducreyi_35000HP
Staphylococcus_aureus_subsp._aureus_6850
Lactobacillus_buchneri_NRRL_B.30929
Bacillus_thuringiensis_serovar_kurstaki_str._HD73
Nitratiruptor_sp._SB155.2
Streptococcus_pneumoniae_SPN032672
Solibacillus_silvestris_StLB046
Magnetospirillum_gryphiswaldense_MSR.1_v2
Helicobacter_pylori_52
Rickettsia_heilongjiangensis_054
Amphibacillus_xylanus_NBRC_15112
Gloeobacter_kilaueensis_JS1
Wolbachia_endosymbiont_of_Drosophila_simulans_wHa
Rickettsia_parkeri_str._Portsmouth
Bacillus_cereus_FRI.35
Burkholderia_gladioli_BSR3
Rickettsia_rickettsii_str._Hlp
Haloterrigena_turkmenica_DSM_5511
Staphylococcus_aureus_subsp._aureus_TW20
Acetobacter_pasteurianus_IFO_3283.12
Listeria_monocytogenes_M7
Brucella_microti_CCM_4915
Mycobacterium_indicus_pranii_MTCC_9506
Buchnera_aphidicola_str._Tuc7_LPARENAcyrthosiphon_pisumRPAREN
Azotobacter_vinelandii_CA
Staphylococcus_pseudintermedius_HKU10.03
Campylobacter_jejuni_subsp._doylei_269.97
Sphingopyxis_alaskensis_RB2256
Mycoplasma_hyopneumoniae_J
Helicobacter_cinaedi_PAGU611
Cytophaga_hutchinsonii_ATCC_33406
Pyrococcus_sp._NA2
Enterococcus_hirae_ATCC_9790
Fibrobacter_succinogenes_subsp._succinogenes_S85
Staphylococcus_aureus_subsp._aureus_55SLASH2053
Chlamydia_psittaci_VS225
Streptococcus_agalactiae_A909
Aeropyrum_pernix_K1
Hydrogenobaculum_sp._HO
Bacillus_anthracis_str._H9401_LPARENBacillus_anthracis_NCCP_12889RPAREN
Nitrosospira_multiformis_ATCC_25196
Tannerella_forsythia_ATCC_43037
Propionibacterium_acnes_ATCC_11828
Listeria_monocytogenes_serotype_4b_str._LL195
Listeria_monocytogenes_EGD
Helicobacter_pylori_Cuz20
Spirosoma_linguale_DSM_74
Methanococcus_maripaludis_X1
Shewanella_pealeana_ATCC_700345
Chlamydia_trachomatis_RC.JSLASH953
Shewanella_woodyi_ATCC_51908
Helicobacter_pylori_B8
Desulfitobacterium_hafniense_DCB.2
Methanosphaera_stadtmanae_DSM_3091
Acetobacter_pasteurianus_IFO_3283.01
Pelodictyon_phaeoclathratiforme_BU.1
Legionella_pneumophila_subsp._pneumophila
Lactobacillus_casei_BD.II
Ralstonia_pickettii_12J
Hyphomicrobium_sp._MC1
Blattabacterium_sp._LPARENCryptocercus_punctulatusRPAREN_str._Cpu
Streptococcus_pneumoniae_SPNA45
Corynebacterium_glutamicum_K051
Methylobacterium_sp._4.46
Thermus_thermophilus_HB8
Phaeobacter_gallaeciensis_DSM_26640
Salmonella_enterica_subsp._enterica_serovar_Typhimurium_str._T000240
Methanocella_arvoryzae_MRE50
Alteromonas_macleodii_str._SINGLEQUOTEEnglish_Channel_673SINGLEQUOTE
Thioalkalivibrio_sp._K90mix
Mycoplasma_genitalium_M6320
Rhodospirillum_rubrum_F11
Methanocella_paludicola_SANAE
Pseudomonas_putida_BIRD.1
Clostridium_novyi_NT
Corynebacterium_glutamicum_R
Mycobacterium_ulcerans_Agy99
Stenotrophomonas_maltophilia_JV3
Glaciecola_psychrophila_170
Acidianus_hospitalis_W1
Lactobacillus_kefiranofaciens_ZW3
Sulfurospirillum_deleyianum_DSM_6946
Helicobacter_pylori_BM012A
Clostridium_perfringens_SM101
Liberibacter_crescens_BT.1
Streptococcus_pyogenes_MGAS10270
Corynebacterium_aurimucosum_ATCC_700975
Bacillus_cereus_E33L
Escherichia_coli_O104COLONCOLONH4_str._2009EL.2050
Aeromonas_hydrophila_subsp._hydrophila_ATCC_7966
Sulfurihydrogenibium_azorense_Az.Fu1
Burkholderia_ambifaria_MC40.6
Methanosarcina_mazei_Go1
Cupriavidus_necator_N.1
Rickettsia_felis_URRWXCal2
Methanoculleus_marisnigri_JR1
Prochlorococcus_marinus_str._MIT_9313
Bacillus_thuringiensis_MC28
Buchnera_aphidicola_str._5A_LPARENAcyrthosiphon_pisumRPAREN
Clostridium_botulinum_A_str._ATCC_3502
Coprococcus_sp._ART55SLASH1
Cyanothece_sp._PCC_7425
Enterobacter_sp._638
Escherichia_coli_PMV.1
Exiguobacterium_sp._AT1b
Glaciecola_sp._4H.3.7PLUSYE.5
Lactobacillus_casei_LC2W
Lactobacillus_fermentum_F.6
Mannheimia_succiniciproducens_MBEL55E
Methanoculleus_bourgensis_MS2
Methanothermobacter_marburgensis_str._Marburg
Mycoplasma_hyopneumoniae_232
Pelotomaculum_thermopropionicum_SI
Prochlorococcus_marinus_subsp._pastoris_str._CCMP1986_LPARENProchlorococcus_marinus_MED4RPAREN
Riemerella_anatipestifer_RA.CH.2
Saccharophagus_degradans_2.40
Salmonella_enterica_subsp._enterica_serovar_Newport_str._SL254
Shewanella_sp._W3.18.1
Streptococcus_suis_A7
Streptococcus_thermophilus_LMD.9
Acinetobacter_baumannii_BJAB07104
Advenella_kashmirensis_WT001
Arcanobacterium_haemolyticum_DSM_20595
Ehrlichia_ruminantium_str._Gardel
Lactobacillus_johnsonii_NCC_533
Lactobacillus_plantarum_ZJ316
Mycobacterium_abscessus_subsp._bolletii_str._GO_06
Pasteurella_multocida_subsp._multocida_str._HN06
Thermoanaerobacter_sp._X514
Thermosynechococcus_elongatus_BP.1
Acinetobacter_baumannii_ATCC_17978
Bacillus_cereus_biovar_anthracis_str._CI
Desulfurispirillum_indicum_S5

## Sheet: Sup.8
tag	Ehrlichia_canis_str._Jake	Campylobacter_coli_CVM_N29710	Streptococcus_pneumoniae_ATCC_700669	Bifidobacterium_longum_subsp._infantis_ATCC_15697_._JCM_1222_._DSM_20088	Mycoplasma_fermentans_PG18	Sideroxydans_lithotrophicus_ES.1	Burkholderia_ambifaria_MC40.6	Burkholderia_gladioli_BSR3	Saccharomonospora_viridis_DSM_43017	Mycobacterium_leprae_Br4923	Chlamydia_psittaci_RD1	Atopobium_parvulum_DSM_20469	Vibrio_vulnificus_CMCP6	Advenella_kashmirensis_WT001	Methanosarcina_mazei_Go1	Achromobacter_xylosoxidans_NBRC_15126_._ATCC_27061	Leuconostoc_kimchii_IMSNU_11154	Candidatus_Kinetoplastibacterium_crithidii_TCC036E	Methanothermobacter_marburgensis_str._Marburg	Escherichia_coli_O104COLONCOLONH4_str._2009EL.2050	Streptococcus_parasanguinis_FW213	Streptococcus_pneumoniae_SPN032672	Mycobacterium_ulcerans_Agy99	Rubrobacter_xylanophilus_DSM_9941	Ruminococcus_bromii_L2.63	Shewanella_sp._MR.7	Enterobacter_cloacae_subsp._dissolvens_SDM	Fibrobacter_succinogenes_subsp._succinogenes_S85	Candidatus_Carsonella_ruddii_PV	Chlamydia_trachomatis_GSLASH9301	Burkholderia_cenocepacia_MC0.3	Bifidobacterium_animalis_subsp._lactis_ATCC_27673	Lactobacillus_plantarum_ZJ316	Rhodopseudomonas_palustris_BisA53	Bacillus_cereus_E33L	Acetobacter_pasteurianus_IFO_3283.01	Sulfolobus_islandicus_Y.G.57.14	Adlercreutzia_equolifaciens_DSM_19450	Acidaminococcus_intestini_RyC.MR95	Buchnera_aphidicola_str._TLW03_LPARENAcyrthosiphon_pisumRPAREN	Glaciecola_sp._4H.3.7PLUSYE.5	Clavibacter_michiganensis_subsp._nebraskensis_NCPPB_2581	Lactobacillus_salivarius_CECT_5713	Shewanella_woodyi_ATCC_51908	Lactobacillus_reuteri_TD1	Xanthomonas_fuscans_subsp._fuscans	Corynebacterium_halotolerans_YIM_70093_._DSM_44683	Roseburia_intestinalis_XB6B4	Syntrophobacter_fumaroxidans_MPOB
0	0.00909572	1.28e-06	0	1.66e-05	6.11e-06	6.04e-06	4.25e-06	0.0104211	1.42e-06	0.000126363	2.26e-06	3.16e-06	0	3.48e-06	5.06e-06	1.47e-06	3.78e-05	6.14e-05	4.27e-06	1.77e-05	1.36e-05	0	0.00482783	3.5e-06	6.81e-05	0	7.77e-06	3.56e-05	0.00197448	0	1.14e-05	0.00302583	0	0.000576135	2.27e-05	4.84e-06	6.39e-06	2.55e-05	6.9e-06	3.68e-06	0	3.45e-06	2.19e-05	9.48e-06	5.3e-05	6.43e-06	5.24e-06	0.000227937	0
0	0.006825	3.62e-06	1.34e-05	6.75e-05	0	1.21e-05	8.01e-06	0.0109715	8.96e-06	5.24e-05	8.04e-06	4.51e-06	0	1.4e-05	3.73e-06	5.12e-06	0.000101078	9.99e-05	3.42e-06	4.09e-05	3.04e-05	0	0.00395422	1e-05	4.2e-05	1.3e-05	5.91e-06	2.39e-05	0.00156688	0	1.05e-05	0.00349793	1.33e-06	0.000609245	7.86e-06	3.68e-05	4.44e-06	7.46e-05	2.79e-05	0	1.21e-05	8.45e-06	9.78e-06	8.46e-06	0	1.34e-05	1.6e-05	0.000422601	3.46e-06
0	0.00594783	4.91e-06	5.32e-05	2.76e-05	2.25e-06	2.49e-05	1.07e-05	0.0101816	1.54e-05	4.63e-05	4.85e-06	2.48e-05	0	3.69e-05	1.12e-06	3.34e-06	0.000255293	9.64e-05	1.61e-05	3.54e-05	3.8e-05	0	0.00484598	6.74e-06	0.00011235	1.34e-05	1.05e-05	8.47e-05	0.00106031	0	3.22e-05	0.00323939	8.8e-06	0.000604392	6.8e-06	3.21e-05	1.12e-05	6.6e-05	2.91e-05	1.29e-06	1.84e-06	5.73e-06	1.77e-05	3.74e-05	3.02e-06	5.45e-05	3.13e-05	0.000513309	1.56e-05
0	0.00870768	2.69e-06	8.02e-06	4.05e-05	1.34e-05	1.51e-05	1.42e-05	0.00814389	4.75e-06	5.69e-05	1.16e-05	5.74e-06	0	5.67e-06	5.69e-06	4.15e-06	8.71e-05	0.000140856	8.11e-06	2.87e-05	1.76e-05	0	0.00455882	5.89e-06	0.000110646	4.89e-06	5.5e-06	5e-05	0.00278247	0	3.53e-05	0.00287024	2.33e-06	0.000400542	3.62e-06	1.09e-05	3.82e-05	6.37e-05	2.48e-05	2.17e-06	1.33e-06	5.5e-06	8.69e-06	2.37e-05	1.48e-06	1.36e-05	1.46e-05	0.000279387	1.82e-06
0	0.00847162	0	0	0.000128331	3.73e-06	2.99e-05	1.62e-05	0.00805889	1.22e-06	2.07e-05	7.11e-06	3.77e-06	1.39e-06	6.17e-06	9.05e-06	2.74e-06	5.14e-05	9.18e-05	1.34e-06	3.66e-05	6.59e-06	0	0.00447108	3.94e-06	0.000103948	1.46e-06	4.04e-06	5.71e-05	0.00151862	0	4.69e-05	0.00268037	0	0.000511953	9.27e-06	7.81e-06	1.31e-06	3.87e-05	8.18e-06	2.66e-06	0	4.94e-06	1.17e-05	1.03e-05	5.39e-06	8.13e-06	7.83e-06	0.000208437	1.29e-06
0	0.00783743	1.58e-06	2.56e-06	2.37e-05	5.59e-06	8.54e-06	1.75e-05	0.00933926	1.27e-06	4.41e-05	5.8e-06	8.32e-06	1.57e-06	1.26e-05	1.44e-06	4.09e-06	6.23e-05	0.000103192	8.44e-06	3.44e-05	1.28e-05	0	0.00415682	5.26e-06	9.09e-05	5.25e-06	1.19e-05	1.63e-05	0.00145546	0	3.98e-05	0.00288909	1.05e-06	0.00157092	1.13e-05	3.1e-05	1.52e-05	4.15e-05	1.05e-05	0	0	1.66e-05	1.34e-05	9.72e-06	0	1.88e-05	1.42e-05	0.00029428	3.26e-06
0	0.00607433	6.96e-06	1.28e-05	7.05e-05	5.11e-06	1.87e-05	1.92e-05	0.0101872	1.18e-05	3.39e-05	8.93e-06	1.47e-05	0	5.83e-06	1.78e-05	5.57e-06	0.000103165	0.0001	2.59e-05	5.71e-05	2.96e-05	3.52e-06	0.00451071	4.96e-06	0.00013497	0	7.93e-06	4.02e-05	0.000884341	0	2.03e-05	0.00365905	0	0.00059345	1.31e-05	1.1e-05	1.72e-05	0.000107381	1.83e-05	0	3.09e-06	1.59e-05	2.02e-05	3.31e-05	4.4e-06	6.2e-05	1.81e-05	0.00160652	1.52e-06
0	0.00617061	2.72e-06	0	3.12e-05	3.18e-06	3.14e-05	1.66e-05	0.00858814	1.21e-05	3.3e-05	6.28e-06	7.49e-06	2.07e-05	1.45e-05	1.08e-05	4.72e-06	9.74e-05	0.000137948	9.42e-06	3.75e-05	1.34e-05	0	0.00415903	1.08e-05	7.66e-05	0	8.08e-06	3.85e-05	0.000989559	0	0.000449615	0.00372609	1.78e-06	0.000437222	2.42e-05	2.23e-06	5.87e-06	0.000172323	1.06e-05	1.79e-05	2.33e-06	3.18e-05	2.72e-05	4.53e-05	1.33e-05	1.17e-05	3.49e-05	0.00105466	3.48e-06
0	0.00518051	2.05e-06	4.42e-06	4.8e-05	6.22e-06	4.28e-05	1.45e-05	0.00887095	3.15e-06	4.7e-05	7.37e-06	4.17e-06	0	1.71e-05	0	2.83e-06	8.12e-05	8.06e-05	1.29e-05	3.62e-05	2.55e-05	0	0.00461366	3.44e-06	7.83e-05	1.31e-06	3.87e-06	1.19e-05	0.00188871	0	0.000123566	0.00252151	0	0.000652017	8.73e-06	1.45e-05	1.06e-06	5.06e-05	2.64e-05	1.14e-06	2.8e-06	8.58e-06	1.51e-05	6.69e-06	1.08e-06	1.64e-05	1.16e-05	0.000183044	5.78e-06
0	0.00640192	5.9e-06	0	2.79e-05	1.81e-06	2.72e-05	2.01e-05	0.00747375	4.88e-06	1.11e-05	5.44e-06	4.44e-06	4.23e-06	3.67e-05	0	6.1e-06	7.68e-05	0.000126894	2.66e-05	3.81e-05	2.11e-05	0	0.00448568	6.88e-06	5.17e-05	2.44e-06	2.42e-05	3.82e-05	0.00119931	0	9.03e-06	0.00338787	1.51e-06	0.000456677	2.16e-05	6.03e-06	2.85e-06	5.01e-05	1.72e-05	0	7.16e-06	3.19e-05	1.26e-05	2.51e-05	2.72e-05	4e-05	1.79e-05	0.0013766	2.73e-05
0	0.00512778	4.52e-06	1.34e-05	9.44e-05	3.62e-06	1.49e-05	1.53e-05	0.00679903	3.34e-06	6.81e-05	6.19e-06	1.02e-05	2.04e-06	8.21e-06	0	1.3e-05	0.000142146	7.98e-05	7.29e-06	3.69e-05	2.31e-05	0	0.00326017	4.91e-06	6.52e-05	0	3.8e-06	4.88e-05	0.000793628	0	3.16e-05	0.00291598	1.09e-06	0.000528394	1.78e-05	2.05e-05	1.21e-05	3.77e-05	1.32e-05	2.27e-06	6.87e-06	1.69e-05	4.56e-05	1e-05	1.33e-06	2.49e-05	8.38e-06	0.000890142	1.11e-05
0	0.00578157	2.88e-06	1.8e-06	4.26e-05	6.24e-06	0.000130047	1.75e-05	0.0149473	4.81e-06	6.33e-05	5.3e-06	6.29e-06	0	1.55e-05	2.27e-05	5.24e-06	5.78e-05	6.2e-05	5.96e-06	1.89e-05	2.26e-05	0	0.00413274	5.95e-06	7.18e-05	2.61e-05	1.12e-05	4.07e-05	0.00065159	0	3.74e-05	0.00244677	0	0.000522684	7.58e-06	9.24e-06	0.000290643	5.56e-05	3.53e-05	0	0	7.8e-06	1.82e-05	1.12e-05	0	9.47e-06	1.39e-05	0.000165383	2.02e-06
0	0.00709033	3.02e-06	3.07e-06	4.64e-05	0	1.37e-05	1.1e-05	0.0101316	1.04e-06	4.08e-05	2.46e-06	1.98e-05	0	4.8e-06	2.87e-06	6.53e-06	7.22e-05	8.47e-05	2.82e-06	1.47e-05	1.95e-05	0	0.00404723	1.07e-05	5.66e-05	1.39e-06	5.25e-06	2.21e-05	0.000715079	0	8.2e-05	0.00314069	1.67e-06	0.000438292	3.56e-05	3.92e-06	0	5.52e-05	1.44e-05	0	5.05e-06	1.28e-05	0.000162896	1.34e-05	1.54e-06	2.43e-05	1.7e-05	0.000111947	4.3e-06
0	0.00590261	3.28e-06	0	4.27e-05	2.03e-06	1.61e-05	2.3e-05	0.00985561	6.65e-06	5.85e-05	4.67e-06	8.97e-06	0	2.39e-05	3.93e-06	8.9e-06	0.000172898	0.000112631	7.81e-06	5.31e-05	1.7e-05	0	0.00433123	7.12e-06	8.99e-05	0	1.67e-05	3.58e-05	0.000977887	0	3.26e-05	0.00319679	2.31e-06	0.000386278	8.26e-06	1.23e-05	9.61e-06	4.87e-05	3.09e-05	0	1.06e-05	9.54e-06	1.5e-05	1e-05	0	2.98e-05	1.44e-05	0.000362615	2.76e-06
0	0.00689835	8.93e-06	1.03e-05	7.37e-05	1.95e-06	3.02e-05	9.27e-06	0.00925576	1.52e-05	2.85e-05	6.23e-06	1.16e-05	3.61e-06	1.4e-05	4.24e-06	5.2e-06	9.56e-05	0.000128739	5.13e-06	2.64e-05	1.63e-05	2.94e-06	0.00389571	3.15e-05	8.84e-05	2.9e-06	7.08e-06	3.92e-05	0.00102142	0	1.22e-05	0.00388514	0	0.000474968	1.56e-05	1.61e-05	0	9.2e-05	1.78e-05	0	2.2e-06	1.55e-05	1.82e-05	1.68e-05	0	4.03e-05	4.49e-05	0.000455903	2e-06
0	0.00608406	2.14e-06	7.7e-06	3.76e-05	3.02e-06	1.38e-05	2.38e-05	0.00718423	0	3.41e-05	9.14e-06	3.16e-06	0	2.81e-05	0.000146836	2.05e-06	6.55e-05	0.000131132	8.82e-06	3.53e-05	7.63e-06	0	0.00394613	7.95e-06	7.02e-05	3.33e-05	7.39e-06	6.34e-05	0.000998148	0	1.72e-05	0.00278091	1.59e-06	0.000424025	1.54e-05	3.81e-06	8.75e-06	3.78e-05	3.11e-05	0	4.56e-06	8.74e-06	2.26e-05	1.03e-05	1.75e-06	1.46e-05	1.45e-05	0.000489221	1.14e-05
0	0.00560531	4.96e-06	6.21e-06	4.48e-05	1.37e-06	2.45e-05	1.98e-05	0.0100349	5.04e-06	3.85e-05	6.4e-06	5.04e-06	0	2.32e-05	4.52e-06	5.94e-06	0.000217874	8.11e-05	8.04e-06	2.76e-05	1.33e-05	0	0.00473316	1.17e-05	7.32e-05	1.08e-05	5.76e-06	3.04e-05	0.000906845	0	4.06e-05	0.00294694	3.04e-06	0.000509468	2e-05	7.39e-06	1.05e-05	6.85e-05	1.77e-05	2.82e-06	5.27e-06	8.18e-06	1.99e-05	1.82e-05	0	3.31e-05	1.78e-05	0.000487876	5.63e-06
0	0.00872542	0	1.33e-06	1e-05	6.69e-06	6.58e-06	1.69e-05	0.00909984	2.83e-06	1.24e-05	2.63e-05	1.29e-06	1.78e-06	1.06e-05	0	0	3.64e-05	7.81e-05	0	1.88e-05	8.92e-06	1.05e-06	0.00524196	2.02e-06	1.11e-05	3.38e-06	2.55e-06	1.3e-05	0.00259986	0	2.82e-06	0.00231234	1.5e-05	0.000757663	4.11e-05	8.62e-06	0	3.03e-05	1.61e-05	1.22e-06	1.45e-05	1.39e-06	9.59e-06	3.32e-06	4.76e-06	0	8.64e-06	8.33e-05	8.74e-06
0	0.0066585	2.62e-05	2.08e-06	2.92e-05	4.17e-06	1.26e-05	1.32e-05	0.00917863	1.87e-06	3.63e-05	7.6e-06	1.31e-05	2.56e-06	9.62e-06	6.84e-06	4.12e-06	0.000105117	0.000137048	3.22e-06	1.76e-05	1.71e-05	1.01e-05	0.0046857	7.47e-06	0.000101968	2.32e-06	4.67e-06	2.12e-05	0.00111543	0	1.22e-05	0.00346382	0	0.000466326	2.49e-05	7.91e-06	4.93e-06	5.38e-05	1.69e-05	0	7.61e-06	1.31e-05	2.58e-05	2.2e-05	5.95e-06	1.62e-05	2.39e-05	0.000796043	2.83e-05
0	0.00587218	1.37e-06	1.2e-06	2.15e-05	0	9.36e-06	1.44e-05	0.00837527	2.37e-06	3.87e-05	1.55e-05	4.18e-06	6.59e-06	1.31e-05	2.21e-06	1.97e-06	6.24e-05	0.000204619	3.73e-06	1.6e-05	3.93e-05	0	0.00429047	7.53e-06	6.49e-05	5.53e-06	1.65e-05	2.47e-05	0.00125029	0	2.48e-06	0.00317389	3.96e-06	0.000447771	1.48e-05	5.97e-06	3.69e-06	6.84e-05	1.66e-05	0	2.77e-06	4.4e-06	1.67e-05	3.17e-05	0	0	9.2e-06	0.00016149	3.34e-05
0	0.0058971	2.91e-06	4.02e-06	9.38e-05	6.28e-06	1.84e-05	2.91e-05	0.00929009	1.02e-05	3.41e-05	8.15e-06	1.39e-05	2.29e-06	6.14e-06	4.35e-06	6.48e-06	0.000114758	0.000144119	3.37e-06	2.95e-05	2.26e-05	1.86e-06	0.00362931	2.67e-06	6.82e-05	2.01e-05	2.86e-06	2.48e-05	0.000960937	0	2.18e-05	0.00373201	1.77e-06	0.000448348	2.15e-05	1.18e-05	5.4e-06	4.86e-05	1.09e-05	1.26e-06	0	1.37e-05	1.75e-05	7.36e-06	1.95e-06	9.95e-06	1.46e-05	0.00027141	7.62e-06
0	0.00587228	2.22e-06	1.05e-05	5.25e-05	0	4.45e-05	1.79e-05	0.00856641	1.66e-06	2.6e-05	4.25e-06	6.9e-06	0	4.98e-06	2.89e-06	1.71e-05	0.000145083	7.4e-05	1.34e-05	3.16e-05	2.08e-05	0	0.00350659	1.7e-06	0.000124157	1.97e-06	2.01e-06	2.49e-05	0.000702253	0	0.000217941	0.00277375	0	0.000480099	6.17e-06	1.3e-05	1.77e-05	5.71e-05	1.36e-05	0	0	6.82e-06	1.4e-05	2.34e-05	4.25e-06	1.9e-05	8.72e-06	0.000217983	0
0	0.00645258	1.94e-06	2.63e-06	2.81e-05	1.06e-05	1.4e-05	1.69e-05	0.00921185	4.19e-06	2.81e-05	6.22e-06	6.93e-05	1.44e-06	7.55e-06	4.13e-06	3.01e-06	4.69e-05	0.00010072	5.37e-05	7.2e-05	1.25e-05	0	0.00428331	1.81e-06	0.000117057	0	3.1e-06	3.03e-05	0.00125249	0	7.13e-05	0.00281341	0	0.000542421	1e-05	1.31e-05	1.06e-05	4.02e-05	1.45e-05	0	5.38e-05	1.33e-05	9.93e-06	2.49e-05	8.89e-06	4.3e-05	1.02e-05	0.000555773	0
0	0.00583908	4.56e-06	2.15e-06	1.93e-05	1.79e-06	1.84e-05	1.39e-05	0.00831455	1.03e-06	4.04e-05	6.95e-06	7.6e-06	2.56e-06	8.08e-06	4.32e-05	3.41e-06	0.000110662	9.14e-05	4e-06	2.85e-05	2.04e-05	0	0.00377338	1.21e-05	6.81e-05	3.57e-05	2.69e-06	4.05e-05	0.00108008	0	0.000168478	0.00333115	3.2e-06	0.000530187	5.21e-06	7.64e-06	7.49e-06	5.95e-05	1.68e-05	0	1.7e-05	1.27e-05	2.74e-06	1.26e-05	3.11e-06	9.72e-06	1.55e-05	0.00032661	0
0	0.00545495	5.75e-06	6.28e-06	0.000117891	2.62e-06	1.3e-05	1.75e-05	0.00814575	2.26e-06	3.79e-05	5.41e-06	7.65e-06	1.57e-06	6.57e-06	2.46e-06	3.69e-06	7.17e-05	0.000132132	5.82e-06	3.58e-05	2.25e-05	0	0.0036571	8.11e-06	5.53e-05	3.33e-06	7.63e-06	6.47e-05	0.000790195	2.84e-06	7.32e-05	0.00283949	1.11e-06	0.000499158	1.44e-05	5.49e-05	1.31e-05	4.09e-05	1.86e-05	0	1.4e-05	5.24e-06	2.08e-05	2.05e-05	2.24e-06	9.46e-06	1.07e-05	0.000224471	1.5e-06
0	0.00702807	2.41e-06	5.77e-06	2.41e-05	1.6e-06	3.3e-05	1.25e-05	0.00806729	5e-06	4.48e-05	4.41e-06	5.69e-06	0	6e-06	8.72e-06	2.09e-06	7.22e-05	8.34e-05	4.34e-05	2.83e-05	3.16e-05	5.82e-06	0.00478056	7.84e-06	7.52e-05	0	7.49e-06	2.3e-05	0.00135028	1.45e-05	3.2e-06	0.00278561	2.8e-06	0.000613793	1.85e-05	1.05e-05	4.82e-06	7.03e-05	1.22e-05	0	6.42e-05	1.19e-05	3.45e-06	1.13e-05	1.74e-06	2.08e-05	9.81e-06	0.000247073	0
0	0.00660548	3.3e-06	7.82e-06	0.000208801	1.48e-06	2.27e-05	2.31e-05	0.00973381	5.77e-06	2.32e-05	9.57e-06	6.98e-06	2.78e-06	1.34e-05	3.18e-06	8.34e-06	9.81e-05	0.000103985	8.83e-06	3.32e-05	1.64e-05	0	0.00462931	1.32e-05	8.65e-05	2.21e-06	8.46e-06	3.57e-05	0.00104143	0	0.000100306	0.00362228	0	0.000553392	2.11e-05	1.01e-05	1.12e-05	7.39e-05	2.16e-05	0	2.11e-06	1.48e-05	1.25e-05	1.15e-05	4.94e-06	2.49e-05	2.75e-05	0.000647094	8.73e-06
0	0.00584553	5.34e-06	1.38e-06	0.00013464	1.74e-06	7.3e-06	2.72e-05	0.00955903	4.87e-06	7.43e-05	9.09e-06	7.27e-06	0	5.33e-06	1.92e-06	6.42e-06	0.000116359	0.000100412	7.56e-06	2.89e-05	5.16e-05	0	0.00390034	4.42e-06	5.17e-05	7.84e-06	3.54e-06	3.18e-05	0.000969376	0	4.24e-05	0.00348148	5.92e-06	0.00049363	2.56e-05	1e-05	1.63e-06	4.03e-05	1.77e-05	1.13e-06	3.11e-05	1.67e-05	1.36e-05	5.09e-06	1.32e-06	1.3e-05	1.66e-05	0.00029923	1.31e-05
0	0.00557037	7.63e-06	1.11e-05	1.67e-05	2.86e-05	1.81e-05	1.23e-05	0.012317	1.67e-06	5.64e-05	5e-06	3.86e-06	1.4e-06	1.12e-06	8.25e-06	1.39e-06	5.23e-05	9.94e-05	8.56e-06	3.96e-05	1.84e-05	0	0.00391599	3.28e-06	0.000147794	2.29e-06	1.73e-06	0.00280765	0.000991532	0	4.52e-05	0.00292592	0	0.000381595	2.76e-05	1.03e-05	2.76e-05	3.12e-05	6.81e-06	0	0	2.77e-06	8.49e-05	2.35e-05	0	6.99e-05	5.22e-06	0.000455831	0
0	0.00640146	2.2e-06	3.91e-06	1.97e-05	4.83e-06	2.72e-05	3.02e-05	0.0102651	2.26e-06	5.38e-05	4.28e-06	7.95e-06	0	4.96e-06	2.72e-06	2.29e-06	8.2e-05	0.000143406	1.19e-05	4.5e-05	2.5e-05	1.09e-06	0.00350515	1.71e-06	0.000160529	6.15e-06	1.25e-06	1.45e-05	0.00130935	0	2.89e-05	0.00262874	0	0.000637177	9.6e-06	8.63e-06	2.19e-05	3.02e-05	1.09e-05	4.68e-06	0	4.82e-06	2.63e-05	1.91e-05	4.72e-06	1.26e-05	7.04e-06	0.000320784	1.26e-06
0	0.00833883	1e-06	1.15e-06	1.56e-05	6.71e-06	6.5e-06	7.15e-06	0.0110868	4.21e-06	3.33e-05	5.74e-06	6e-06	0	4.49e-06	1.72e-06	2.48e-06	4.8e-05	8.4e-05	2.97e-06	1.67e-05	9.87e-06	0	0.00461195	2.61e-06	4.51e-05	5.32e-06	3.16e-06	1.62e-05	0.00184919	0	0.000159186	0.00298596	0	0.000616431	1.66e-05	4.45e-06	3.51e-06	3.42e-05	6.21e-06	1.48e-06	1.06e-06	7.12e-06	1.49e-05	5.43e-06	4.17e-05	1.85e-05	1.64e-05	0.000326469	0
0	0.0060732	4.35e-06	3.09e-06	4.35e-05	6.89e-06	1.57e-05	3.31e-05	0.0080127	2.29e-06	4.19e-05	7.85e-06	7.9e-06	0	2.61e-05	0	3.42e-06	0.000139157	0.000157286	2.96e-05	5.69e-05	5.57e-05	1.1e-06	0.00443821	2.46e-06	0.000134924	6.57e-06	5.42e-06	2.64e-05	0.000941332	0	1.23e-05	0.00347477	1.26e-06	0.000516162	2.19e-05	1.51e-05	5.77e-06	4.94e-05	2.63e-05	0	1.1e-05	8.39e-06	1.28e-05	8.68e-06	4.07e-06	1.76e-05	1e-05	0.000328276	4.16e-06
0	0.00917741	0	1.72e-06	8.75e-06	2.12e-06	5.11e-06	3.86e-05	0.00951876	0	2.61e-05	3.01e-06	4.13e-06	1.39e-06	6.61e-06	1.09e-06	1.56e-06	3.9e-05	9.31e-05	2.16e-06	1.24e-05	1.29e-05	0	0.00459774	0	3.61e-05	4.65e-06	3.01e-06	2e-05	0.00217996	0	9.41e-06	0.002445	0	0.000516427	6.67e-06	4.08e-06	7.78e-06	6.89e-06	4.49e-06	0	0	2.57e-06	7.25e-06	4.14e-06	3.96e-05	8.12e-06	3.34e-06	0.000206407	2.23e-06
0	0.00503968	4.8e-06	1.66e-05	2.91e-05	4.95e-06	2.14e-05	1.75e-05	0.0111083	7.37e-06	5.51e-05	4.11e-06	1.1e-05	1.1e-06	5.8e-06	5.15e-06	3.91e-06	0.000120742	0.000134349	5.15e-05	2.07e-05	2.77e-05	0	0.00452611	4.51e-06	8.35e-05	3.29e-06	4.58e-06	2.82e-05	0.000972581	0	2.74e-05	0.00310113	1.09e-06	0.000518437	1.24e-05	4.01e-06	1.37e-05	3.12e-05	1.78e-05	1.28e-06	1.38e-05	6.98e-06	2.92e-05	1.37e-05	8.71e-06	3.62e-05	7.7e-06	0.000502424	3.68e-06
0	0.00554394	1.58e-06	1.85e-06	2.85e-05	4.75e-06	5.3e-05	9.96e-06	0.00910556	4.16e-06	3.41e-05	3.52e-06	7.19e-06	0	1.34e-05	1.2e-05	3.27e-06	0.000101117	0.000254938	5.52e-06	7.06e-05	2.21e-05	1.57e-06	0.00381718	1.57e-06	8.72e-05	0	6.87e-06	3.5e-05	0.00113822	0	1.57e-05	0.00346833	1.49e-06	0.000471378	1.03e-05	9.44e-06	0	3.11e-05	3.43e-05	0	1.14e-06	6.42e-06	1.03e-05	4.81e-06	1.62e-06	4.5e-05	1.32e-05	0.00066417	2e-06
0	0.00538147	3.32e-06	8.79e-06	3.94e-05	1.01e-06	1.81e-05	1.17e-05	0.00804296	2.45e-05	3.64e-05	6.54e-06	1.11e-05	0	2.84e-05	1.55e-06	3.96e-06	6.99e-05	6.14e-05	2.04e-06	1.79e-05	1.69e-05	1.69e-06	0.00396507	6.4e-06	7.48e-05	0	5.88e-06	4.55e-05	0.00101076	0	3.5e-05	0.00292458	0	0.000531201	1.58e-05	1.4e-05	0	4.25e-05	2.74e-05	0	4.52e-06	4.62e-06	8.81e-06	3.22e-06	6.57e-05	2.34e-05	1.34e-05	0.000268964	1.44e-06
0	0.0052008	1.48e-06	3.22e-06	3.48e-05	4.52e-06	1.31e-05	1.88e-05	0.00957666	2.34e-06	5.63e-05	8.99e-06	6.78e-06	0	4.66e-06	1.81e-06	4.63e-06	7.13e-05	7.84e-05	2.83e-06	4.33e-05	2.13e-05	1.13e-06	0.00352335	1.35e-06	9.01e-05	2.14e-05	4.66e-06	2.84e-05	0.00101116	0	1.02e-05	0.00307364	0	0.000374828	1.28e-05	6.06e-06	3.96e-06	1.74e-05	4.01e-05	0	6.69e-06	1.98e-06	1.22e-05	1.56e-05	6.06e-06	4.17e-06	8.58e-06	0.00026402	2.7e-06
0	0.00620984	4.29e-06	1.5e-06	3.19e-05	3.34e-06	1.75e-05	2.52e-05	0.00905177	5.22e-06	2.8e-05	6.58e-06	4.36e-06	1.31e-06	1.57e-05	1.75e-06	4.74e-06	9.63e-05	0.00011521	3.49e-06	2.1e-05	1.59e-05	2.21e-06	0.0041448	4.04e-06	3.31e-05	1.62e-05	8.59e-06	2.84e-05	0.00107608	0	6.97e-06	0.00312096	1.28e-06	0.000452777	8.41e-05	7.11e-06	1.05e-06	4.74e-05	2.03e-05	4.56e-06	2.93e-06	1.81e-05	1.98e-05	1.13e-05	2e-06	1.06e-05	1.3e-05	0.00119174	1.37e-06
0	0.00552561	7.23e-06	4.66e-06	5.56e-05	1.23e-06	2.16e-05	7.9e-06	0.0119841	2.42e-06	6.04e-05	5.03e-06	2.08e-05	0	1.48e-05	0	3.84e-06	0.000120075	0.000104338	2.64e-05	3.28e-05	4.92e-05	2.41e-06	0.00554378	3.37e-06	0.000146256	0	1.17e-05	2.99e-05	0.000908328	0	5e-05	0.00337149	0	0.000795191	2.54e-05	6.52e-06	5.95e-05	3.84e-05	2.4e-05	0	2.76e-05	4.26e-06	1.26e-05	1.58e-05	3.7e-06	1.51e-05	2.91e-05	0.000327145	0
0	0.00651489	3.49e-06	8.44e-06	6.08e-05	1.66e-06	1.81e-05	1.09e-05	0.00827115	6.91e-06	5.62e-05	6.39e-06	6.55e-06	3.83e-06	1.38e-05	7.3e-06	3.92e-06	8.13e-05	0.000102166	6.03e-06	2.58e-05	3.6e-05	0	0.00467392	3.33e-05	4.89e-05	1.11e-06	1.27e-05	3.5e-05	0.00108364	0	7.84e-06	0.00316478	1.4e-06	0.000579791	7.39e-05	6.92e-06	3.6e-06	6.21e-05	1.61e-05	0	6.44e-06	1.88e-05	3.72e-05	8.5e-06	0	1.21e-05	2.1e-05	0.000315734	2.55e-06
0	0.00589361	2.34e-06	4.81e-06	6.18e-05	3.02e-06	1.36e-05	1.27e-05	0.00809826	1.62e-06	0.000124928	7.43e-06	8.47e-06	1.84e-06	1.17e-05	2.26e-06	1.91e-06	0.000117845	0.000202027	1.12e-05	3.02e-05	1.45e-05	0	0.00464651	5.24e-06	0.000121226	1.52e-05	2.77e-06	1.88e-05	0.000992302	0	4.76e-05	0.00310423	3.92e-06	0.00049437	9.89e-06	1.28e-05	4.61e-06	2.9e-05	3.34e-05	1.22e-05	2.2e-06	4.68e-06	1.49e-05	1.26e-05	6.52e-06	2e-05	1.56e-05	0.000270476	1.53e-06
0	0.00623705	3.15e-06	2.73e-06	3.02e-05	1.87e-06	1.78e-05	1.52e-05	0.00925297	1.42e-06	5.96e-05	2.34e-06	1.55e-05	2.01e-06	1.76e-05	1.06e-06	9.26e-06	0.00012325	0.000108175	4.76e-06	1.98e-05	1.51e-05	1.39e-06	0.00446871	7.22e-06	0.000134231	2.9e-05	5.17e-06	1.63e-05	0.00097654	0	1.4e-05	0.00291504	1.93e-06	0.000530298	1.13e-05	1.02e-05	7.23e-06	4.06e-05	5e-05	0	4.25e-06	6.29e-06	1.54e-05	1.55e-05	2.86e-06	2.71e-05	2.19e-05	0.000228253	3.36e-06
0	0.00537015	2.62e-06	1.99e-06	2.2e-05	2.47e-06	1.19e-05	1.42e-05	0.00774249	3.57e-06	4.98e-05	5.95e-06	4.11e-06	1.81e-06	1e-05	3.06e-06	3.31e-06	0.00015107	0.000115011	6.32e-06	5.76e-05	1.51e-05	0	0.00427956	8.24e-06	0.000108	3.55e-06	7.98e-06	1.27e-05	0.00112851	0	8.1e-06	0.00288991	4.66e-06	0.000469299	3.58e-05	1.28e-05	4.19e-06	3.22e-05	1.8e-05	9.28e-06	1.61e-05	6.21e-06	2.33e-05	3.83e-06	4.57e-06	1.16e-05	1.6e-05	0.000414282	6.02e-06
0	0.00612691	3.35e-06	5.18e-06	1.78e-05	7.14e-06	1.01e-05	4.23e-05	0.00700688	1.92e-06	2.94e-05	6.85e-06	1.17e-05	2.72e-06	3.59e-05	3.61e-06	1.43e-06	0.000131268	0.000125115	6.55e-06	2.71e-05	3.03e-05	1.38e-06	0.0080994	5.48e-06	6.86e-05	1.37e-05	1.17e-05	0.000111072	0.00112333	0	0.000124464	0.00357339	8.2e-06	0.000473522	3.26e-05	4.6e-06	2.75e-06	3.31e-05	1.17e-05	1.22e-06	7.16e-06	1.48e-05	2.63e-05	4.43e-06	1.48e-05	3.72e-05	1.14e-05	0.00117511	1.18e-05
0	0.0066321	0	1.97e-06	1.94e-05	1.08e-05	1.21e-05	2.47e-05	0.00739267	4.65e-06	4.5e-05	7.18e-06	2.28e-06	5.04e-06	1.24e-05	2.44e-06	3.27e-06	5.77e-05	0.000103518	1.33e-05	3.5e-05	1.91e-05	1.15e-06	0.00470088	3.87e-06	5.18e-05	6.1e-06	3.18e-06	3.27e-05	0.00248124	0	3.66e-05	0.00320614	2.33e-06	0.000547184	1.86e-05	1.68e-05	0	4.07e-05	9.43e-06	0	8.42e-05	6.88e-06	1.48e-05	3.37e-05	2.38e-06	1.09e-05	7.88e-06	0.000556766	1.57e-06
0	0.00988208	4.84e-06	2.83e-06	0.000152531	0	2.61e-05	1.04e-05	0.00835226	2.2e-06	2.55e-05	3.12e-06	2.41e-06	0	8.24e-06	0	2.56e-06	4.1e-05	0.000120844	5.42e-06	3.26e-05	7.28e-06	0	0.00217663	5.74e-06	4.43e-05	0	0	1.36e-05	0.00129298	1.04e-06	1.09e-05	0.00247893	0	0.00101196	7.18e-06	1.93e-05	1.14e-05	6.67e-05	9.31e-06	0	6.23e-06	3.46e-06	9.87e-06	6.12e-06	1.56e-05	2.89e-06	9.38e-06	0.000269351	6.89e-06
0	0.00572452	1.94e-06	1.68e-05	4.09e-05	3.25e-06	1.11e-05	2.47e-05	0.00891856	4.15e-06	5.25e-05	5.62e-06	1.16e-05	0	7.06e-06	2.78e-06	6.3e-06	0.000124392	0.000109556	1.21e-05	3.47e-05	1.75e-05	0	0.00388309	8.61e-06	0.000130366	6.63e-06	2.75e-06	2.13e-05	0.000890544	0	6.55e-05	0.00285578	1.48e-06	0.000521625	3.72e-05	2.57e-06	8.3e-06	3.85e-05	1.27e-05	0	4.76e-06	1.12e-05	3.38e-05	1.65e-05	2.86e-06	1.64e-05	2.44e-05	0.000194087	4.89e-06
0	0.00661578	7.73e-06	1.01e-06	5.68e-05	1.2e-06	8.32e-06	9.93e-06	0.00681047	2.52e-06	2.03e-05	7.09e-06	5.01e-06	2.91e-06	9.59e-06	2.17e-06	1.48e-06	3.67e-05	9.78e-05	0	2.84e-05	2e-05	0	0.00441594	3.05e-06	8.51e-05	0	8.3e-06	1.57e-05	0.00153921	0	4.66e-06	0.00223117	0	0.000348	1.51e-05	1.02e-05	0	3.58e-05	1.67e-05	1.35e-06	4.07e-06	7.3e-06	1.15e-05	7.21e-06	0	5.02e-06	5.92e-06	0.000529158	5.29e-06
0	0.00529677	1.77e-06	1.23e-06	4.2e-05	1.58e-06	1.65e-05	1.59e-05	0.00981439	3.64e-06	5.03e-05	6.76e-06	1.01e-05	1.64e-06	8.76e-06	2.01e-06	1.38e-05	0.000128511	0.000104559	4.53e-06	4.2e-05	2.87e-05	1.66e-06	0.00427355	4.44e-06	8.98e-05	4.88e-06	8.89e-06	4.31e-05	0.00123968	0	5.24e-05	0.00285784	1.3e-06	0.000771542	1.01e-05	1.2e-05	5.98e-06	3.79e-05	1.79e-05	0	2.05e-05	5.33e-06	9.61e-06	9.86e-06	3.37e-06	3.03e-05	9.84e-06	0.000445661	0
0	0.00534796	3.72e-06	4.26e-06	2.07e-05	3.79e-06	1.7e-05	2.39e-05	0.00879573	1.31e-06	3.19e-05	6.77e-06	4.52e-06	0	1.74e-05	0	2.66e-06	0.000140303	0.000122012	1.8e-06	3.8e-05	1.78e-05	2.56e-06	0.00358196	2.51e-06	0.000132857	3.86e-06	8.65e-06	2.13e-05	0.00094519	0	0.000166972	0.00301693	9.69e-06	0.000382716	9.74e-06	1.21e-05	4.64e-05	0.000104308	3.64e-05	1.24e-06	4.63e-06	9.62e-06	5.36e-06	1.03e-05	6.72e-06	1.32e-05	8.27e-06	0.000630458	5.79e-06
0	0.00568064	2.77e-06	4.56e-06	3.77e-05	4.7e-06	2.16e-05	1.87e-05	0.00802987	4.58e-06	6.36e-05	1.06e-05	6.21e-06	1.01e-05	1.31e-05	1.16e-05	2.97e-06	6.67e-05	0.000356541	4.93e-06	2.8e-05	1.9e-05	0	0.00434038	5.5e-06	8.3e-05	3.28e-06	4.56e-06	6.09e-05	0.000898317	0	2.7e-05	0.00275729	1.09e-06	0.000501804	1.33e-05	2.55e-05	9.37e-06	5.1e-05	1.77e-05	1.14e-06	0	4.07e-06	1.3e-05	1.04e-05	4.09e-06	1.52e-05	9.48e-06	0.000370352	8.48e-06
0	0.0051304	4.21e-06	2.76e-06	3.23e-05	3.15e-05	2.35e-05	3e-05	0.00841694	2.86e-06	4.98e-05	1.08e-05	1.06e-05	4.2e-06	4.9e-06	2.07e-05	1.77e-06	6.16e-05	0.000104827	1.75e-05	2.46e-05	3.78e-05	0	0.00522643	8.01e-06	0.000120951	2.47e-06	3.64e-06	2.33e-05	0.00115097	0	0.000166501	0.00259327	2.44e-05	0.000548267	1.7e-05	3.41e-06	9.58e-06	4.53e-05	2.12e-05	0	1.73e-06	1.09e-05	1.81e-05	2.57e-05	1.51e-05	8.23e-06	1.29e-05	0.000309823	1.41e-06
0	0.0055292	5.34e-06	6.9e-06	4.67e-05	0	1.84e-05	1.59e-05	0.0113555	6.13e-06	5.55e-05	3.3e-06	6.79e-06	0	1.53e-05	1.76e-06	1.26e-05	6.83e-05	0.000119315	3.83e-06	1.8e-05	2.13e-05	6.84e-06	0.00472126	9.09e-06	0.000100062	0	3.66e-06	4.15e-05	0.000900162	0	0.000767138	0.00316563	0	0.000544628	1.64e-05	4.87e-06	0	0.000102128	2.15e-05	1.44e-06	0	2.91e-05	5.24e-06	1.14e-05	3.37e-06	2.11e-05	1.38e-05	0.000315844	0
0	0.00623696	6.16e-06	3.73e-06	0.000193285	8.48e-06	1.72e-05	1.32e-05	0.00948191	2.76e-06	4.85e-05	7.13e-06	4.08e-06	0	7.67e-06	0	4.81e-06	6.7e-05	0.000109504	2.63e-06	5.47e-05	2.04e-05	0	0.00392454	5.5e-06	6.42e-05	1.62e-06	2.89e-06	9.4e-05	0.00104147	0	3.76e-05	0.00285174	0	0.000704413	6.89e-06	1.5e-05	6.66e-06	4.73e-05	1.82e-05	2.59e-06	1.5e-06	2.06e-05	4.53e-06	1.78e-05	6.39e-06	1.51e-05	1.28e-05	0.00116401	1.2e-06
0	0.00712874	7.89e-06	1.31e-05	4.75e-05	3.97e-06	1.89e-05	1.04e-05	0.00970666	1.71e-06	3.97e-05	1.61e-05	1.73e-05	2.47e-06	1.09e-05	2.72e-06	2.3e-06	0.000139939	0.000117833	6.95e-06	3.5e-05	1.72e-05	0	0.00416014	4.14e-06	0.000175727	5.72e-06	3.88e-06	4.16e-05	0.00112936	0	8.58e-05	0.00341598	1.81e-06	0.000685263	9.41e-06	1.62e-05	9.75e-06	4.02e-05	1.85e-05	0	1.81e-06	1.4e-05	2.6e-05	1.38e-05	6.05e-06	1.51e-05	1.66e-05	0.000594934	2.45e-06
0	0.00516411	3.07e-06	3.41e-06	3.58e-05	7.39e-06	1.55e-05	2.33e-05	0.00667485	1.44e-06	4.03e-05	9.62e-06	2.8e-06	0	4.63e-05	0	1.48e-05	0.000100826	0.000103734	3.09e-06	1.95e-05	1.36e-05	0	0.00289091	7.13e-06	3.91e-05	0	2.06e-06	1.9e-05	0.000803528	0	4.64e-05	0.00286901	0	0.000334729	1.73e-05	2.79e-05	4.68e-06	2.73e-05	2.44e-05	0	1.81e-06	3.25e-06	1.12e-05	7.16e-06	1.36e-06	8.87e-06	2.7e-05	0.000230614	1.2e-05
0	0.00605137	3.62e-06	3.2e-05	2.66e-05	2.52e-06	1.27e-05	1.8e-05	0.00913804	2.93e-06	3.76e-05	8.95e-06	3.57e-06	3.68e-06	8.96e-06	2.94e-06	2.55e-06	9.21e-05	0.000158437	1.6e-06	2.56e-05	2.23e-05	2.07e-06	0.00423336	4.29e-06	9.55e-05	1.98e-05	4.2e-06	3.46e-05	0.00110062	0	2.71e-05	0.00366538	2.82e-06	0.000509558	1.31e-05	7.33e-06	2.84e-06	6.36e-05	2.26e-05	0	6.42e-06	2.28e-05	3.74e-05	6.2e-06	1.01e-05	3.19e-05	1.53e-05	0.00205341	2.74e-06
0	0.00599068	5.45e-06	3.92e-06	3.63e-05	4.71e-06	2.75e-05	1.45e-05	0.00995569	6.02e-06	5.09e-05	7.68e-06	7.02e-06	3.5e-06	7.76e-06	3.41e-06	3.38e-06	9.71e-05	0.000114832	3.1e-06	3.67e-05	2.49e-05	0	0.00411978	3.87e-06	0.000102811	1.34e-05	7.78e-06	3.13e-05	0.000931032	0	2.5e-05	0.00328658	1.77e-06	0.000471314	1.43e-05	1.33e-05	1.12e-05	7.44e-05	3.13e-05	2.61e-06	2.96e-06	2.32e-05	1.32e-05	1.85e-05	4.63e-06	2.17e-05	3.1e-05	0.000392474	2.34e-06
0	0.0052874	4.71e-06	5.81e-06	5.58e-05	1.51e-06	2.39e-05	2.14e-05	0.0117149	4.29e-06	7.33e-05	3.22e-06	8.76e-06	1.63e-06	1.28e-05	3.28e-06	1.18e-05	0.000116155	0.000127025	4.26e-06	2.08e-05	3.23e-05	0	0.00478019	5e-06	5.77e-05	3.09e-06	1.79e-06	5.3e-05	0.000789584	0	4.81e-05	0.00268734	1.31e-06	0.000381333	2.79e-06	1.07e-05	0.000158522	9.57e-05	3.28e-05	0	1.7e-06	3.56e-06	1.06e-05	1.18e-05	1.29e-06	1.88e-05	1.48e-05	0.000166933	2.43e-06
0	0.00587869	6.92e-06	1.84e-06	2.43e-05	1.47e-06	1.58e-05	1.25e-05	0.00856309	4.53e-06	3.03e-05	2.16e-06	6.71e-06	1.51e-06	2.32e-05	2.07e-06	1.7e-06	8.55e-05	0.000186623	0	1.34e-05	2.21e-05	1.13e-06	0.00382964	4.25e-06	2.53e-05	0	6.13e-06	1.23e-05	0.00103589	0	2.28e-05	0.00273029	1.08e-06	0.000513607	2.11e-05	0	0.000103961	4.44e-05	2.6e-05	4.61e-06	5.89e-05	3.91e-06	1.2e-05	1.29e-05	0	1.78e-05	1.71e-05	0.000191667	1.27e-05
0	0.00590876	6.32e-06	3.17e-06	0.000111838	0	5.09e-05	9.17e-06	0.0108637	1.07e-05	7.14e-05	9.21e-06	1.29e-05	1.33e-05	3.33e-06	2.66e-06	4.2e-06	0.000105372	0.000132765	3.77e-05	1.02e-05	6.74e-05	0	0.00436153	4.02e-06	0.000328613	4.23e-06	1.47e-05	8.05e-05	0.000841306	1.68e-06	3.83e-05	0.00387441	2.58e-06	0.000620372	8.81e-06	8.44e-06	3.97e-05	0.000120161	2.95e-05	0	4.9e-06	1.47e-05	1.02e-05	6.69e-05	1.99e-06	1.03e-05	4.25e-05	0.000247142	3.93e-05
0	0.00624973	3.4e-06	5.07e-06	2.14e-05	2.42e-06	9.23e-06	1.72e-05	0.00811207	1.66e-06	3.94e-05	4.21e-06	8.77e-06	1.8e-06	3.47e-06	6.65e-06	1.49e-06	8.27e-05	0.000140139	4.32e-06	3.63e-05	1.28e-05	0	0.00434517	1.59e-06	5.98e-05	2.62e-06	4.64e-06	2.71e-05	0.00196753	0	5.74e-05	0.00270252	1.34e-06	0.000652517	1.79e-05	4.83e-06	2.41e-06	3.52e-05	7.9e-06	0	1.98e-05	8.65e-06	3.38e-05	1.24e-05	3.23e-06	9.22e-06	1.52e-05	0.000476517	0
0	0.00730993	3.16e-06	2.25e-06	2.87e-05	3.3e-06	1.62e-05	1.2e-05	0.0104552	4.95e-06	3.61e-05	6.12e-06	6.92e-06	3.79e-06	4.29e-06	1.98e-06	4.16e-06	0.000124715	0.000125888	4.19e-06	2.16e-05	9.19e-06	1.03e-06	0.0044371	1.38e-05	3.09e-05	0	3.55e-06	9.92e-06	0.00211036	0	3.28e-05	0.00295408	0	0.000565509	1.94e-05	4.25e-06	3.85e-06	2.84e-05	1.3e-05	2.77e-06	1.03e-06	6.67e-06	7.24e-06	1.81e-05	4.55e-05	2.05e-05	1.15e-05	0.000437319	4.71e-06
0	0.00568749	4.14e-06	3.38e-06	2.85e-05	5.13e-06	3.37e-05	3.73e-05	0.00963613	4.88e-06	5.51e-05	7.97e-06	7.13e-06	3.62e-06	6.45e-06	1.61e-05	6.96e-06	0.000147712	0.000117213	1.76e-06	6.88e-05	2.15e-05	1.53e-06	0.00337789	3.98e-06	0.000393631	5e-06	2.42e-06	1.08e-05	0.00127292	0	6.45e-05	0.00276489	1.01e-06	0.000463221	1.23e-05	2.55e-05	4.73e-06	5.56e-05	1.5e-05	2.78e-06	0	6.67e-06	2.75e-05	2.54e-05	2.59e-06	1.37e-05	1.2e-05	0.00183474	1.69e-06
0	0.00578265	5.7e-06	2.98e-06	5.12e-05	1.5e-06	1.44e-05	3.14e-05	0.0134179	4.41e-06	7.29e-05	7.8e-06	1.47e-05	2.21e-06	9.82e-06	1.67e-06	6.62e-06	6e-05	7.56e-05	1.34e-05	2.49e-05	3.71e-05	0	0.00420851	3.21e-05	0.000179888	0	3.56e-06	2.94e-05	0.00125527	0	3.65e-05	0.00291564	6.9e-06	0.000561745	4.47e-06	9.25e-06	1.24e-05	0.000133108	1.2e-05	0	3.17e-05	1.35e-05	1.13e-05	1.92e-05	6.65e-06	1.58e-05	1.99e-05	0.000148594	1.14e-05
0	0.00569349	2.84e-06	0	2.96e-05	1.36e-06	2.4e-05	8.45e-06	0.00725723	4.92e-06	2.82e-05	1.09e-05	7.55e-06	5.14e-06	1.37e-05	1.72e-06	2.63e-06	0.000100011	0.000143495	0	3.15e-05	2.19e-05	2.86e-06	0.00356537	7.25e-06	3.83e-05	9.67e-06	3.86e-06	1.71e-05	0.00102178	0	6.96e-06	0.00342413	0	0.000443261	1.57e-05	8.42e-06	4.68e-06	3.04e-05	1.85e-05	0	2.91e-06	1.1e-05	1.2e-05	6.23e-06	4.04e-06	4.39e-05	1.53e-05	0.000898497	5.15e-06
0	0.00615513	3.47e-06	3.61e-06	2.13e-05	1.22e-06	3.15e-05	1.33e-05	0.0078291	2.35e-06	3.31e-05	1.17e-05	5.08e-06	2.31e-06	2.34e-05	0	4.23e-06	8.86e-05	0.00017661	4.43e-06	1.49e-05	2.41e-05	0	0.00400603	3.27e-06	5.11e-05	7.04e-06	1.84e-05	2.53e-05	0.0011477	0	2.86e-06	0.00312779	2.05e-06	0.000467548	3.19e-05	8.06e-06	3.28e-06	4.34e-05	2.26e-05	1.97e-06	1.16e-06	9.56e-06	2.66e-05	8.8e-06	1.01e-06	1.15e-05	1.35e-05	0.000497538	3.68e-05
0	0.00578298	2.98e-06	1.38e-05	7.1e-05	2.48e-06	2.58e-05	1.4e-05	0.00910261	5.71e-06	7.08e-05	4.92e-06	1.37e-05	3.86e-06	8.17e-06	6.8e-06	6.54e-06	0.000112621	0.000118817	1.64e-06	5.3e-05	4.59e-05	0	0.00690771	1.03e-05	0.000137712	5.28e-06	8.5e-06	1.36e-05	0.000955957	0	1.94e-05	0.0031058	1.11e-06	0.000557262	7.88e-06	2.44e-05	6.96e-06	6.61e-05	1.82e-05	1.69e-06	5.11e-06	1.05e-05	2.02e-05	4.85e-05	2.35e-06	2.05e-05	2.71e-05	0.000544717	1.37e-05
0	0.00537888	4.88e-06	2e-06	1.72e-05	7.47e-06	2.52e-05	1.33e-05	0.00786782	0	5.1e-05	4.32e-06	5.66e-06	1.88e-06	5.51e-06	3.25e-06	4.53e-06	0.000106473	0.000108728	1.58e-05	3.67e-05	3.79e-05	1.46e-06	0.00364438	7.41e-06	8.99e-05	7.29e-06	5.53e-06	1.83e-05	0.000790356	0	7.86e-05	0.00293801	0	0.000502857	7.45e-06	8.23e-06	1.54e-05	1.98e-05	1.19e-05	2.23e-06	3.31e-06	6.92e-06	2.17e-05	2.38e-05	9.5e-06	1.61e-05	6.31e-06	0.000392031	3.23e-06
0	0.00592847	3e-06	1.33e-05	4.18e-05	2.24e-06	4.08e-05	2.11e-05	0.00757907	1.82e-06	3.76e-05	6.86e-06	1.41e-05	2.85e-06	2.88e-05	1.25e-06	3.76e-06	0.000101063	0.000102971	4.4e-06	1.96e-05	3.54e-05	0	0.00349934	3.5e-06	0.00011312	8.78e-06	4.04e-06	0.000194268	0.00100253	1.25e-06	5.13e-05	0.00304075	0	0.000450733	1.61e-05	7.64e-06	1.67e-05	7.77e-05	1.44e-05	0	2.29e-06	5.09e-06	1.08e-05	5.84e-06	2.45e-06	4.76e-06	9.59e-06	0.000258712	3.47e-06
0	0.00671217	2.33e-06	3.6e-06	1.66e-05	5.75e-06	5.05e-06	2.04e-05	0.00729133	0	9.05e-06	4.14e-06	5.8e-06	0	9.97e-06	0	2.44e-06	0.000109818	0.000195658	5.03e-06	4.59e-05	3.31e-05	3.03e-06	0.00376758	4.73e-06	4.65e-05	1.12e-06	1.33e-05	3.32e-05	0.00131835	0	2.8e-06	0.00329672	4.38e-06	0.000479309	3.34e-05	3.68e-06	5.66e-06	2.04e-05	1.47e-05	6.24e-06	2e-06	3.52e-05	2.15e-05	6.79e-06	9.07e-06	2.81e-05	6.18e-06	0.00357912	0
0	0.00663241	1.39e-06	2.73e-06	2.69e-05	9.23e-06	1.46e-05	2.19e-05	0.00761214	2.5e-06	7.21e-05	7.88e-06	5.98e-06	3.67e-06	9.32e-06	4.05e-06	3.81e-06	9.95e-05	0.000115512	9.79e-06	2.56e-05	1.72e-05	0	0.00519774	4.63e-06	9.03e-05	1.24e-05	6.97e-06	4.26e-05	0.00101213	0	1.06e-05	0.00333102	8.88e-06	0.000454278	1.51e-05	8.6e-06	1.24e-05	3.44e-05	1.29e-05	1.05e-05	0	2.25e-05	1.75e-05	1.69e-05	5.82e-06	1.79e-05	1.26e-05	0.00216323	2.84e-06
0	0.00571986	3.49e-06	5.89e-06	7.94e-05	0	4.01e-06	1.24e-05	0.0150027	2.17e-05	4e-05	1.74e-05	6.74e-06	0	4.22e-06	2.19e-06	1.04e-05	9.01e-05	0.000159019	1.8e-06	2.15e-05	2.66e-05	0	0.00351726	6.23e-06	4.78e-05	1.8e-05	5.5e-06	2.55e-05	0.000981374	2.45e-06	6.88e-06	0.0046827	0	0.000384447	1.46e-05	1.23e-05	2.59e-06	7.52e-05	1.1e-05	0	1.95e-06	3.67e-06	6.37e-06	2.13e-06	3.6e-05	2.47e-05	1.46e-05	0.000339107	2.96e-05
0	0.00602637	3.35e-06	1.34e-05	4.44e-05	4.74e-06	1.06e-05	1.1e-05	0.00869109	4.87e-06	0.000337311	3.94e-06	9.14e-06	1e-06	1.4e-05	9.62e-06	2.05e-06	8.37e-05	0.000118647	1.35e-05	0.00018283	5.22e-05	0	0.00488873	9.57e-06	8.29e-05	2e-06	3.13e-06	1.93e-05	0.000805263	0	2.81e-05	0.00292794	0	0.000523065	1.21e-05	1.12e-05	1.99e-05	7.28e-05	2.09e-05	1.28e-06	0	4.65e-06	1.92e-05	9.7e-06	0	3.02e-05	8.27e-06	0.000315449	2.02e-06
0	0.00595405	4.59e-06	1.43e-05	2.51e-05	5.83e-06	3.17e-05	1.83e-05	0.00863001	2.34e-06	6.37e-05	7.61e-06	7.95e-06	1.34e-06	1.54e-05	3.76e-06	3.49e-06	0.000132547	0.000131914	5.4e-06	4.64e-05	3.15e-05	0	0.00478842	4.62e-06	0.000116863	4.43e-06	4.67e-06	2.7e-05	0.00110237	0	6.58e-05	0.00329627	2.57e-06	0.000499389	3.19e-05	4.89e-06	1.9e-05	5.63e-05	1.66e-05	3.53e-06	6.42e-06	1.2e-05	2.09e-05	1.07e-05	2.4e-06	2.75e-05	8.82e-06	0.00101575	2.52e-06
0	0.00641559	5.88e-06	2.96e-06	2.91e-05	5.32e-06	1.56e-05	1.16e-05	0.00993295	3.45e-06	4.81e-05	6.18e-06	8.74e-06	1.87e-06	9.88e-06	4.35e-06	3.22e-06	8.71e-05	0.00014422	3.3e-06	7.48e-05	1.51e-05	1.33e-06	0.00389604	6.81e-06	7.96e-05	2.46e-06	2.86e-06	1.68e-05	0.00123213	0	0.00020374	0.00288277	3.57e-06	0.000451045	1.16e-05	7.96e-06	1.47e-06	3.45e-05	2.17e-05	3.75e-06	4.7e-06	1.2e-05	8.25e-06	1.58e-05	1.74e-05	1.67e-05	1.54e-05	0.000553599	3.68e-06
0	0.00774616	1.39e-06	4.74e-06	3.04e-05	4.29e-06	8.98e-06	1.52e-05	0.00857315	3.06e-06	2.71e-05	2.23e-06	5.86e-06	1.79e-06	4.82e-06	1.47e-06	0	4.84e-05	7.97e-05	9.03e-06	3.08e-05	1.43e-05	1.55e-06	0.00480853	3.03e-06	6.35e-05	1.24e-06	1.35e-06	1.25e-05	0.00297427	0	8.18e-06	0.00235319	2.45e-06	0.000821511	1.02e-05	1.12e-05	1.04e-05	2.16e-05	8.74e-06	3.25e-06	2.54e-05	4.45e-06	7.74e-06	1.71e-05	3.73e-06	6.92e-06	5.43e-06	0.000385996	0
0	0.0104861	1.78e-06	2.78e-05	2.27e-05	1.41e-06	5.73e-06	8.67e-06	0.00667574	0	5.04e-05	6.08e-06	6.95e-06	1.27e-06	5.23e-06	7.21e-06	1.16e-05	7.96e-05	8.39e-05	1.24e-05	1.88e-05	1.7e-05	0	0.0033297	1.5e-06	0.000120422	1.44e-05	2.18e-06	5.36e-05	0.000805437	0	2.72e-05	0.00213529	0	0.00108116	8.25e-05	7.49e-06	9.16e-06	3.08e-05	2.92e-05	0	1.72e-06	1.28e-06	0.000121825	1.54e-05	3.54e-05	1.31e-05	3.95e-05	0.000131442	6.57e-06
0	0.00608416	2.33e-06	9.39e-06	1.3e-05	6.39e-06	1.06e-05	8.21e-06	0.00760713	0	2.46e-05	1.41e-05	6.72e-06	2.35e-06	9.68e-06	0	2.35e-06	0.000170658	0.000133829	4.35e-06	8.64e-05	3.78e-05	0	0.00362583	0	0.000101069	1.41e-06	5.25e-06	3.07e-05	0.00103217	0	6.83e-06	0.00359073	5.75e-06	0.000492931	9.96e-06	5.79e-06	2.8e-06	2e-05	1.03e-05	0	1.79e-06	1.05e-05	2.42e-05	8.72e-06	0	1e-05	4.59e-06	0.00137479	2.29e-06
0	0.00551185	1.66e-06	2.94e-06	4.1e-05	1.7e-06	2.94e-05	1.96e-05	0.00889946	2.45e-06	5.32e-05	5.39e-06	1.3e-05	0	8.37e-06	1.63e-06	5.44e-06	6.48e-05	0.000133866	3.89e-06	2.22e-05	1.68e-05	1.1e-06	0.0042358	5.7e-06	6.44e-05	1.09e-05	3.12e-06	3.19e-05	0.000969304	0	1.7e-05	0.00285828	1.73e-06	0.000528456	5.23e-05	4.52e-06	2.87e-05	4.46e-05	2.07e-05	0	8.35e-06	1.04e-05	9.79e-06	1.64e-05	1.82e-06	1.47e-05	1.07e-05	0.000664873	5.13e-06
0	0.00559044	4.02e-06	7.48e-06	2.47e-05	1.44e-05	1.25e-05	1.51e-05	0.00803251	3.1e-06	7.54e-05	2.98e-06	6.41e-06	0	1.71e-05	3.04e-05	2.42e-06	0.000119472	0.00013725	7.81e-06	7.01e-05	1.81e-05	0	0.0033421	5.53e-06	7.73e-05	0	8.12e-06	2.21e-05	0.00082933	0	2.01e-05	0.00301189	0	0.000430879	0.000106299	9.62e-06	9.65e-06	4.13e-05	2.24e-05	0	3.82e-06	7.13e-06	6.57e-05	1.11e-05	1.39e-06	1.72e-05	1.02e-05	0.000402	4.04e-06
0	0.00636213	2.35e-06	3.27e-06	3.33e-05	1.2e-05	1.67e-05	2.22e-05	0.0100637	6.8e-06	5.91e-05	1.07e-05	6.24e-06	2.62e-06	2.92e-05	8.78e-06	1.71e-05	6.99e-05	0.000127417	8.66e-06	2.23e-05	2.48e-05	0	0.00438794	7.07e-06	7.85e-05	6.75e-06	6.31e-06	2.61e-05	0.000891423	1.01e-06	0.000686701	0.00338991	0	0.000472557	1.38e-05	8.84e-06	7.31e-06	7.85e-05	6.29e-05	0	2.73e-05	2.33e-05	1.74e-05	2.86e-05	0	1.71e-05	1.66e-05	0.000320304	1.17e-05
0	0.00984073	2.28e-06	2.85e-06	3.42e-06	2.68e-06	4.65e-06	6.9e-06	0.00989033	3.18e-06	1.99e-05	3.51e-06	1.03e-05	0	1.15e-05	0	0	4.77e-05	0.000106502	1.18e-06	2.2e-05	1.29e-05	0	0.00468889	0	6.11e-05	0	3.37e-06	3.94e-05	0.0025338	0	0	0.00251633	7.88e-06	0.000713666	8.37e-06	2.3e-06	0	2.07e-05	9.19e-06	0	1.19e-06	2.69e-06	6.35e-06	3.76e-06	8.11e-06	1.63e-06	5.36e-06	0.000484977	0
0	0.00753241	0	0	2.39e-05	2.63e-06	1.37e-05	5.97e-06	0.00881146	1.8e-06	2.86e-05	4.46e-06	5.31e-06	6.54e-06	6.3e-06	0	3.3e-06	6.81e-05	0.000132527	1.4e-06	3.17e-05	2.81e-05	1.95e-06	0.00418504	1.89e-05	0.000102923	2.7e-06	8.09e-06	3.95e-05	0.00169681	0	1.58e-05	0.00309651	0	0.000443329	5.33e-06	1.39e-05	2.55e-06	2.14e-05	8.2e-06	0	8.43e-06	6.34e-06	9.06e-06	6.08e-06	4.52e-06	8.32e-06	1.83e-05	0.000440369	1.03e-05
0	0.00615173	5.67e-06	2.21e-05	5.82e-05	4.21e-06	2.74e-05	2.45e-05	0.00781312	6.46e-06	6.07e-05	8.92e-06	2.06e-05	1.62e-06	2.79e-05	0	5.59e-06	0.000162691	0.000121439	4.44e-05	3.31e-05	3.35e-05	1.26e-06	0.00359267	3.23e-06	0.000103626	1.21e-06	8.94e-06	4.29e-05	0.00113403	3.8e-06	1.41e-05	0.00381208	4.2e-06	0.000552763	7.68e-06	1.36e-05	8.14e-06	0.000220325	2.21e-05	0	4.53e-06	4.19e-05	9.3e-06	3.17e-05	1.69e-06	4.04e-06	4.28e-05	0.00253028	1.85e-05
0	0.00873012	0	1.5e-06	9.95e-06	3.8e-06	1.47e-05	1.53e-05	0.00714466	1.7e-06	9.48e-06	2.38e-06	1.28e-06	0	4.86e-06	0	2.5e-06	6.09e-05	0.000105455	0	1.97e-05	5.57e-05	3.21e-06	0.00413588	4.36e-06	3.49e-05	0	3.14e-06	5.06e-05	0.0013201	1.6e-06	7.26e-05	0.00307302	0	0.000345263	4.82e-05	0	1.13e-06	7.09e-06	1.17e-05	0	1.39e-05	1.17e-05	5e-06	0	1.93e-06	3.21e-06	7.09e-06	0.000205503	4.75e-05
0	0.00742527	2.3e-06	0	2.14e-05	4.64e-06	2.67e-05	3.39e-05	0.00832748	7.47e-06	3.17e-05	2.11e-05	5.77e-06	4.56e-06	1.1e-05	0	0	8.5e-05	0.000130322	1.3e-05	2.41e-05	5.16e-05	0	0.00455105	1.01e-05	0.000185241	0	4.42e-06	5.66e-05	0.00102896	0	4.69e-06	0.0037017	5e-06	0.000598666	2.12e-05	1.12e-05	1.58e-05	3.42e-05	9.57e-06	1.48e-06	4.4e-06	2.47e-05	1.15e-05	2.44e-05	4.42e-06	3.56e-06	4.39e-05	0.00125119	6.75e-05
0	0.00715336	1.05e-06	2.19e-06	3.53e-05	2.94e-06	1.98e-05	1.42e-05	0.00910965	5.04e-06	7.12e-05	7.03e-06	7.35e-06	6.01e-06	1.3e-05	1.1e-05	3.16e-06	0.000110636	0.000138776	9.79e-06	2.2e-05	2.65e-05	0	0.00443845	5.07e-06	0.00020164	1.95e-06	1e-05	2.66e-05	0.00105763	0	1.14e-05	0.00371833	4.08e-06	0.000459133	0.000208663	6.92e-06	1.58e-06	6.86e-05	1.93e-05	2.56e-06	1.51e-06	1.1e-05	3.11e-05	1.4e-05	0	1.15e-05	6.26e-05	0.000598175	1.13e-05
0	0.00588785	3e-06	3.74e-06	5.39e-05	6.07e-06	1.42e-05	2.24e-05	0.0116569	9.13e-06	5.38e-05	8.05e-06	7.3e-06	0	1.2e-05	1.88e-06	4.7e-06	0.000135586	0.000151103	2.89e-05	3.04e-05	2.92e-05	0	0.0111209	6.99e-06	0.000431658	1.13e-05	6.32e-06	1.97e-05	0.000915467	0	3.3e-05	0.00311447	1.15e-06	0.000518286	1.95e-05	1.76e-05	4.64e-06	4.01e-05	1.66e-05	2.68e-06	1.61e-05	7.52e-06	1.45e-05	1.27e-05	2.33e-06	1.66e-05	1.33e-05	0.000327456	4.05e-06
0	0.00811569	1.66e-06	3.93e-06	2.38e-05	6.96e-06	1.94e-05	2.1e-05	0.00956901	2.43e-06	3.43e-05	3.91e-06	8.64e-06	2.35e-06	1.19e-05	2.27e-06	2.22e-06	5.95e-05	0.000116886	1.08e-06	2.93e-05	1.66e-05	3.01e-06	0.00463976	5.14e-06	4.34e-05	3.41e-06	4.28e-06	5.65e-05	0.00148158	0	1.1e-05	0.00331611	0	0.000635404	2.25e-05	7.75e-06	1.02e-06	3.91e-05	1.14e-05	0	2.51e-06	9.77e-06	1.37e-05	8.42e-06	4.6e-06	3.54e-05	9.21e-06	0.000297926	9.6e-06
0	0.00681684	1.88e-06	1.04e-06	3.3e-05	3.05e-06	2.01e-05	2.39e-05	0.00903874	4.34e-06	5.13e-05	6.7e-06	6.38e-06	3.59e-06	1.67e-05	2.63e-06	3.39e-06	8.72e-05	0.000103448	2.32e-06	2.95e-05	1.59e-05	2.8e-06	0.00401765	2.13e-05	8.06e-05	0	6.55e-06	3.67e-05	0.00235873	0	1.28e-05	0.00350573	3.63e-06	0.000552234	1.25e-05	1.24e-05	3.52e-06	5.71e-05	1.26e-05	0	6.08e-05	1.93e-05	3.11e-05	1.49e-05	3.35e-06	5.9e-06	2.24e-05	0.000933963	1.21e-05
0	0.00557866	2.3e-06	2.52e-06	1.82e-05	1.49e-06	2.02e-05	1.35e-05	0.00574214	0	3.27e-05	0	3.7e-06	3.72e-06	4.52e-05	3.77e-06	1.41e-05	0.000172059	9.2e-05	2.88e-06	8.14e-05	1.79e-05	1.09e-06	0.00414231	4.24e-06	3.7e-05	2.13e-05	1.22e-05	7.45e-05	0.00143502	0	4.61e-05	0.00278895	1.39e-06	0.000315709	1.04e-05	2.67e-05	2.99e-06	4.61e-05	1.37e-05	0	1.35e-06	5.94e-06	2.3e-05	9.7e-06	0	1.6e-05	1.71e-05	0.000248927	5.77e-06
0	0.0070786	3.83e-06	2.95e-06	1.28e-05	1.53e-06	1.75e-05	1.11e-05	0.00840319	1.9e-06	3.86e-05	5.41e-06	1.37e-05	2.13e-06	9.55e-06	2.08e-06	2.53e-06	0.000190732	0.000122778	4.75e-06	3.72e-05	2.34e-05	1.45e-06	0.00396336	6.53e-06	7.28e-05	6.71e-06	1.18e-05	2.71e-05	0.00138179	0	7.8e-05	0.00328467	2.08e-06	0.000546608	2.54e-05	3.56e-06	0	2.92e-05	1.47e-05	1.39e-06	6.43e-06	9.44e-06	2.04e-05	6.62e-06	1.45e-06	2.79e-05	1.22e-05	0.000395596	8.48e-06
0	0.00545367	5.15e-06	4.85e-06	2.04e-05	3.92e-06	2.3e-05	2.09e-05	0.0079195	0	8.41e-05	2.12e-06	1.17e-05	0	1.17e-05	4.44e-06	1.5e-05	0.000133952	9.83e-05	2.72e-06	5.52e-05	1.05e-05	1.04e-06	0.00349484	6.25e-06	4.4e-05	3.48e-06	7.39e-06	2.66e-05	0.000807578	0	4.71e-05	0.00297695	0	0.000405896	5.24e-05	2.61e-05	0	3.28e-05	9.85e-06	0	2.89e-06	2.69e-05	2.2e-05	6.51e-06	3.11e-06	1.36e-05	9.08e-06	0.00033358	1.3e-05
0	0.00553424	2.62e-06	1.95e-06	5.97e-05	7.66e-06	2.42e-05	1.65e-05	0.00824341	1.25e-06	5.13e-05	1.53e-05	3.88e-06	0	3.31e-06	2.23e-06	1.69e-05	7.74e-05	8.81e-05	3.11e-06	2.35e-05	2.64e-05	0	0.0037527	3.18e-06	0.00014566	0	1.72e-06	1.05e-05	0.000995421	0	2.66e-05	0.00233626	2.12e-06	0.000567823	1.43e-05	6.64e-06	6.05e-06	2.28e-05	1.21e-05	3.01e-06	1.23e-06	3.15e-06	3.02e-05	9.76e-06	3.43e-06	2.76e-06	9.79e-06	0.000109861	0
0	0.00432389	2.91e-06	5.44e-06	1.91e-05	0	1.23e-05	9.23e-06	0.00792315	1.28e-06	3.47e-05	4.66e-06	6.32e-06	0	7.03e-06	0	2.87e-06	0.000108814	6.81e-05	1.58e-05	3.6e-05	0.000190329	0	0.00304142	2.93e-06	0.000124672	1.86e-06	6.05e-06	1.67e-05	0.000997816	0	8.2e-05	0.00236471	0	0.000419087	4.92e-05	6.16e-06	3.53e-06	3.13e-05	2.11e-05	0	1.64e-06	2.99e-06	2.29e-05	4.96e-06	0	1.07e-05	5.8e-06	0.000143417	6.28e-06
0	0.00654608	1.28e-06	4.46e-06	3.53e-05	3.83e-05	1.65e-05	2.56e-05	0.00943208	1.57e-06	4.26e-05	1.09e-05	1.2e-05	0	3.8e-06	2.88e-06	2.49e-06	0.000129718	0.000160277	1.07e-05	4.74e-05	7.53e-05	0	0.00401897	6.18e-06	5.75e-05	0	6.33e-06	1.65e-05	0.00188039	0	3.99e-05	0.00296306	1.02e-06	0.000519773	4.88e-05	5.58e-06	4.54e-06	3.47e-05	9.45e-06	0	1.46e-06	7.26e-06	4.67e-05	8.98e-06	1.94e-05	8.34e-06	7.21e-06	0.000273821	1.87e-06
0	0.00565322	1.68e-06	4.73e-06	4.42e-05	2.69e-06	3.5e-05	2.3e-05	0.00884409	2.84e-06	6.96e-05	1.03e-05	6.06e-06	0	7.75e-06	3.31e-06	4.62e-06	0.000124092	0.000120953	2.58e-05	2.57e-05	4.68e-05	2.47e-06	0.00432252	1.42e-05	0.000109673	3.12e-06	1.52e-05	1.89e-05	0.000928521	0	1.68e-05	0.00341376	0	0.000427453	4.17e-05	8.55e-06	1.44e-05	2.72e-05	1.93e-05	6.89e-06	1.72e-05	9.8e-06	1.26e-05	2.45e-05	4.86e-06	1.8e-05	1.11e-05	0.000460711	6.31e-06
0	0.00564756	1.16e-05	2.14e-05	4.61e-05	1.73e-06	1.44e-05	2.05e-05	0.00826559	3.97e-06	8.06e-05	1.1e-05	4.85e-06	4.35e-06	1.03e-05	8.4e-06	4.3e-06	0.000104591	0.000119504	1.11e-05	4.02e-05	3.24e-05	0	0.00380373	2.07e-06	8.4e-05	1.22e-06	2.94e-06	2.25e-05	0.000787944	0	0.000192562	0.00280517	1.9e-06	0.000513286	2.22e-05	1.98e-05	1.06e-05	5.14e-05	1.72e-05	3.86e-06	0	1.16e-05	3.2e-05	1.98e-05	2.9e-06	9.74e-06	1.83e-05	0.000712047	4.5e-06
0	0.00531688	3.44e-06	3.45e-06	3.96e-05	4.8e-06	1.63e-05	9.4e-06	0.0079687	8.79e-06	0.000106277	5.86e-06	5.99e-06	1.25e-06	1.42e-05	4.09e-06	2e-06	8.63e-05	9.39e-05	3.4e-05	2.43e-05	2.08e-05	0	0.00380281	1.3e-06	0.000302878	0	2.72e-06	3.98e-05	0.000781762	0	1.36e-05	0.00308778	3.42e-06	0.00049719	1.85e-05	2.18e-05	4.35e-05	7.11e-05	8.53e-06	0	3.73e-06	1.22e-05	1.88e-05	5.32e-05	1.2e-05	1.25e-05	6.63e-06	0.000319825	6.91e-06
0	0.0052599	4.29e-06	5.81e-06	6.33e-05	2.62e-06	1.23e-05	1.47e-05	0.00782215	2.64e-06	6.24e-05	1.05e-05	7.21e-06	3.21e-06	8.22e-06	2.22e-06	3.39e-06	8.77e-05	8.79e-05	9.92e-06	4.27e-05	4.36e-05	1.14e-06	0.00420337	3.82e-06	9.86e-05	4.38e-06	6.15e-06	3.8e-05	0.00294738	0	6.46e-06	0.00289589	6.21e-06	0.000451578	5.63e-05	6.82e-05	2.38e-05	5.14e-05	2.05e-05	0	1.1e-06	8.01e-06	2.13e-05	1.57e-05	2.9e-06	1.4e-05	1.59e-05	0.000559618	5.08e-06
0	0.00766635	3.15e-06	2.24e-06	2.19e-05	4.14e-06	1.38e-05	1.95e-05	0.00897527	1.58e-06	4.75e-05	4.46e-06	6.97e-06	1.75e-06	8.02e-06	3.45e-06	2.68e-06	0.000118458	0.000122148	2.1e-06	2.6e-05	1.77e-05	1.22e-06	0.00462978	4.8e-06	5.09e-05	6.17e-06	4.21e-06	2.68e-05	0.00152556	0	3.21e-05	0.00275966	2.35e-06	0.000522401	2.18e-05	8.1e-06	0	2.85e-05	9.17e-06	1.88e-06	7.78e-06	1.11e-05	1.29e-05	1.16e-05	4.59e-05	2.03e-05	4.48e-06	0.000418203	0
0	0.00600883	2.55e-05	6.94e-06	6.99e-05	1.49e-06	1.66e-05	1e-05	0.00842865	1.71e-06	6.35e-05	5.34e-06	7.03e-06	2.14e-06	9.18e-06	2.43e-05	2.03e-06	7.6e-05	0.000155713	5.11e-06	6.68e-05	0.000107477	0	0.00428217	1.93e-06	8.71e-05	4.43e-06	7.77e-06	4.74e-05	0.00224997	2.27e-06	6.21e-06	0.00348123	1.88e-06	0.000444521	2.17e-05	6.77e-05	2.57e-05	7e-05	1.9e-05	0	0	9.68e-06	1.71e-05	1.45e-05	5.71e-06	3e-05	2.41e-05	0.000473536	1.18e-06
0	0.00736872	1.69e-06	2.22e-06	8.21e-06	3.21e-05	5.31e-06	0.000239284	0.00837367	3.96e-06	3.84e-05	3.59e-06	4.87e-06	1.14e-06	8.2e-06	3.32e-06	1.08e-06	0.000118777	7.89e-05	6.38e-06	2.14e-05	1.43e-05	1.56e-06	0.00368962	2.03e-06	6.65e-05	2.43e-06	3.37e-06	8.63e-05	0.00153832	0	4.55e-05	0.00217146	0	0.000503682	2.09e-05	3.64e-06	1.29e-05	1.74e-05	1.03e-05	1.07e-06	0	4.89e-06	1.18e-05	2.85e-05	2.39e-06	7.74e-06	7.55e-06	0.000434902	1.59e-06
0	0.00917315	0	0	1.05e-05	2.24e-05	5.24e-06	1.22e-05	0.010306	7.09e-06	4.22e-05	3.51e-06	2.92e-06	0	1.41e-05	0	2.58e-06	5.19e-05	0.000110574	5.18e-06	2.18e-05	1.84e-05	2.08e-06	0.00426447	7.16e-06	6.15e-05	4.26e-06	1.08e-05	4.44e-05	0.00171184	0	4e-05	0.00290376	0	0.000549458	1.83e-05	7.27e-06	1.25e-05	2.55e-05	3.05e-05	0	2.98e-06	1.4e-05	9.3e-06	8.02e-06	4.8e-06	1.21e-05	5.26e-06	0.000840465	8e-06
0	0.0047776	3.19e-06	4.31e-06	4.17e-05	3.07e-06	9.16e-06	1.07e-05	0.00693023	1.96e-06	3.71e-05	3.5e-06	1.29e-05	2.51e-06	1.7e-05	2.76e-06	5.51e-06	0.000146934	0.000106286	1.36e-05	1.98e-05	1.93e-05	4.66e-06	0.0100159	3.08e-06	0.000100097	1.94e-06	3.56e-06	7.59e-05	0.00117688	0	4.54e-05	0.00246898	1.13e-06	0.000604859	1.6e-05	9.56e-06	1.03e-05	2.61e-05	2.72e-05	0	1.45e-06	1.96e-05	3.09e-05	5.83e-05	6.96e-06	2.03e-05	7.5e-06	0.00205286	1.93e-06
0	0.0067483	0	0	7.47e-06	2.43e-06	1.98e-05	8.8e-06	0.00745815	0	1.64e-05	1.89e-06	5.01e-06	0	3.69e-05	0	1.44e-06	6.67e-05	0.000129226	0	3.32e-05	3.5e-05	3.18e-06	0.00405053	1.29e-05	4.28e-05	3.35e-05	9.18e-06	5.55e-05	0.00127707	0	5.35e-06	0.00286893	1.13e-06	0.000571972	4.3e-05	1.36e-05	0	9.89e-06	1.48e-05	0	0.000118648	8.81e-06	2.43e-05	1.15e-05	5.74e-06	5.22e-06	3.9e-06	0.000719065	7.85e-06
0	0.00686358	2.17e-06	1.31e-06	2.27e-05	0	5.73e-06	6.32e-06	0.00874331	2.02e-06	3.29e-05	4.06e-06	6.43e-06	0	1.55e-05	1.04e-05	3e-06	8.47e-05	0.000180703	8.14e-06	1.04e-05	3.5e-05	0	0.00377848	3.31e-06	9.44e-05	2.54e-05	1.17e-05	1.9e-05	0.00126519	5.77e-06	2.94e-05	0.00270524	0	0.000606457	0.000175836	2.03e-05	1.31e-05	4.48e-05	2.34e-05	0	2.29e-06	6.48e-06	4.9e-05	1.62e-05	1.16e-06	3.8e-06	8e-06	0.000233208	6.39e-06
0	0.00632673	4.51e-06	2.43e-05	3.26e-05	6.02e-06	2.24e-05	2.43e-05	0.0101249	3.5e-06	6.21e-05	8.07e-06	8.01e-06	3.74e-06	6.91e-06	2.75e-06	3.86e-06	9.43e-05	0.000167565	7.43e-06	1.89e-05	2.86e-05	2.61e-06	0.00412501	3.43e-06	8.87e-05	2.8e-06	5.95e-06	1.45e-05	0.0010405	0	6.18e-05	0.00330256	1.85e-06	0.000412736	2.41e-05	5.79e-06	1.07e-05	3.86e-05	1.94e-05	2.74e-06	1.78e-06	2.31e-05	1.79e-05	3e-05	7.36e-06	3.78e-06	1.29e-05	0.000966525	1.46e-06
0	0.00569494	2.4e-06	1.36e-06	2.36e-05	2.16e-06	4.7e-05	1.82e-05	0.00770732	2.68e-06	4.65e-05	9.55e-06	3.47e-06	5.18e-06	8.21e-06	2.39e-06	2.25e-06	0.000114466	0.00014675	3.9e-06	7.49e-05	3e-05	1.35e-06	0.00475747	7.7e-06	8.39e-05	8.05e-06	1.26e-05	2.45e-05	0.000895384	0	2.62e-05	0.00334475	1.28e-05	0.00052877	1.12e-05	1.59e-05	6.92e-06	3e-05	8.49e-06	2.9e-06	0	7.36e-06	2.21e-05	9.57e-06	2.92e-06	1.01e-05	1.81e-05	0.000430492	4.31e-06
0	0.00704279	1.19e-06	0	2.6e-05	4.17e-06	7.52e-06	2.17e-05	0.00766267	0	2.21e-05	1.49e-05	3.42e-06	0	1.16e-05	0	0	8.34e-05	0.000123264	0	1.62e-05	3.43e-05	0	0.00370029	1.36e-06	3.29e-05	1.18e-05	5.52e-06	2.05e-05	0.00140769	0	2.08e-06	0.00250838	2.79e-06	0.000512248	2.18e-05	4.28e-06	6.08e-06	2.2e-05	1.67e-05	0	5.33e-06	7.61e-06	3.19e-05	7.82e-06	8.25e-06	1.34e-06	1.36e-05	0.000297518	1.94e-05
0	0.00629261	5.17e-06	1.05e-05	5.84e-05	6.47e-06	2.08e-05	1.35e-05	0.0107647	2.96e-06	7.54e-05	6.59e-06	8.05e-06	6.34e-06	1.01e-05	4.67e-06	4.96e-06	0.000102839	0.000133824	7.95e-06	5.13e-05	2.44e-05	0	0.00400822	2.28e-05	7.37e-05	1.3e-06	5.54e-06	2.59e-05	0.000975032	0	0.00013456	0.00324016	2.65e-06	0.000468028	1.33e-05	1.56e-05	1.04e-05	3.66e-05	1.86e-05	6.08e-06	7.64e-06	1.29e-05	3.95e-05	2.2e-05	2.02e-06	3.87e-05	1.47e-05	0.000438595	3.19e-06
0	0.00643027	3.16e-06	1.27e-05	3.88e-05	2.9e-06	1.13e-05	1.82e-05	0.00879068	4.07e-06	5.22e-05	6.25e-06	1.02e-05	1.2e-06	2.12e-05	1.61e-06	4.64e-06	0.000163968	0.000139901	8.48e-05	3.12e-05	3.01e-05	1.91e-06	0.00381606	1.71e-05	0.000118829	4.12e-06	4.51e-06	2.12e-05	0.000951762	0	1.57e-05	0.00312847	1.46e-06	0.000468043	4.03e-05	7.48e-06	1.57e-05	4.1e-05	1.87e-05	1.32e-06	0	9.72e-06	9.83e-05	3.04e-05	2.2e-06	1.03e-05	2.46e-05	0.000429464	0
0	0.00543031	1.1e-06	1.18e-05	4.88e-05	1.6e-05	3.45e-05	1.99e-05	0.00940021	3.44e-06	9.24e-05	7.67e-06	9.17e-06	1.16e-06	1.87e-05	1.16e-06	4.99e-06	7.69e-05	0.000179119	8.35e-06	2.02e-05	2.79e-05	0	0.0045707	3.73e-06	3.76e-05	1.51e-06	6.43e-06	3.56e-05	0.000834958	0	6.76e-05	0.0027422	6.11e-06	0.000587729	5.07e-05	1.07e-05	1.48e-05	4.15e-05	1.84e-05	0	5.15e-06	9.38e-06	0.000134078	2.46e-05	0	1.66e-05	9.05e-06	0.000115923	1.63e-06
0	0.00657529	1.71e-06	2.26e-06	3.1e-05	2e-05	1.24e-05	1.51e-05	0.00869399	5.7e-06	8.64e-05	1.3e-05	1.89e-05	3.95e-06	1.41e-05	1.79e-05	5.66e-06	9.61e-05	0.000121281	1.08e-05	3.66e-05	8.17e-05	1.55e-06	0.00379537	9.12e-06	9.08e-05	6.25e-06	3.88e-06	3.73e-05	0.00101125	0	9.23e-05	0.00324945	0	0.000463919	2.45e-05	1.1e-05	1.25e-05	5.91e-05	3.73e-05	1.82e-06	0	1.37e-05	0.000130549	1.71e-05	1.9e-05	2.02e-05	2.53e-05	0.000438408	1.98e-06
0	0.00626178	1.71e-06	8.32e-06	3.09e-05	1.14e-05	1.4e-05	7.69e-06	0.00847835	1.81e-06	2.86e-05	3.42e-06	2.64e-06	1.47e-06	5.33e-06	3.34e-05	1.6e-06	5.18e-05	0.000111734	1.83e-06	1.69e-05	2.04e-05	0	0.00435848	1.74e-06	5.91e-05	1.35e-06	1.54e-06	4.74e-05	0.00134844	0	7.37e-05	0.00215972	0	0.000497744	1.89e-05	5.2e-06	3.47e-06	4.47e-05	1.7e-05	0	3.21e-06	5.78e-06	2.14e-05	7.12e-06	1.42e-06	1.1e-05	6.32e-06	0.000191318	1.04e-06
0	0.00639688	0	0	2.49e-05	4.68e-06	1.26e-05	1.91e-05	0.00709258	1.43e-06	3.24e-05	2.96e-06	9.38e-06	0	3.63e-05	4.07e-06	4e-06	5.98e-05	0.000168197	7.72e-06	9.03e-05	2.36e-05	0	0.00353887	8.4e-06	5e-05	8.31e-06	1.41e-05	3.18e-05	0.0010486	0	2.71e-06	0.00287994	0	0.000507065	0.000185268	5.75e-06	1.32e-06	2.31e-05	1.43e-05	2.49e-06	8.22e-06	8.98e-06	2.24e-05	2.01e-06	0	2.63e-06	1.08e-05	0.000514661	4.95e-06
0	0.00732355	2.38e-06	5.5e-06	2.48e-05	3.6e-06	3.49e-05	9.35e-06	0.00878483	8.2e-06	5.37e-05	5e-06	9.9e-06	1.12e-06	1.12e-05	7.08e-06	1.98e-06	0.000139034	0.000156071	4.29e-06	2.78e-05	2.78e-05	0	0.0043166	5.35e-06	8.34e-05	3.47e-06	4.97e-05	1.63e-05	0.00176046	0	7.15e-06	0.00310274	3.81e-06	0.000493703	1.61e-05	3.68e-06	1.88e-06	3.05e-05	2.59e-05	5.91e-06	4.35e-06	1.22e-05	3.44e-05	3.9e-05	1.82e-06	1.83e-05	3.26e-05	0.00103809	3.51e-06
0	0.00602602	5.87e-06	5.78e-06	2.46e-05	1.16e-06	1.59e-05	1.72e-05	0.00859282	4.13e-06	4.44e-05	5.57e-06	6.83e-06	0	1.43e-05	0	3.66e-06	7.16e-05	0.000143201	8.06e-06	6.28e-05	3.45e-05	6.1e-06	0.00405183	6.57e-06	0.000115324	1.51e-06	7.81e-06	2.7e-05	0.00094044	0	1.89e-05	0.00322448	0	0.000462487	2.75e-05	2.33e-05	8.89e-06	4.4e-05	1.96e-05	2.93e-06	8.32e-06	2.27e-05	4.07e-05	1.61e-05	7.5e-06	2.14e-05	2.04e-05	0.0014965	6.28e-06
0	0.005563	4.14e-06	2.08e-06	4.47e-05	2.23e-06	4.47e-05	1.53e-05	0.00843621	1.97e-06	7.05e-05	7.47e-06	6.07e-06	1.21e-06	4.61e-06	8.3e-06	7.85e-06	6.65e-05	0.000208255	1.39e-05	3.81e-05	4.7e-05	0	0.00394772	3.3e-06	0.000124143	7.06e-06	8.17e-06	1.72e-05	0.00168943	0	0.000235522	0.00249922	1.29e-06	0.000406517	1.38e-05	2.46e-05	4.01e-06	5.51e-05	1.45e-05	0	2.08e-05	1.58e-05	4.87e-05	3.94e-05	1.81e-06	2.61e-05	9.08e-06	0.000936777	0
0	0.00642451	3.24e-05	2.38e-05	4.06e-05	4.51e-05	1.77e-05	1.41e-05	0.00938041	4.05e-06	4.57e-05	2.93e-06	6.67e-06	2.93e-05	8.35e-06	1.41e-06	7.67e-06	0.000109859	9.46e-05	8.51e-06	6.33e-05	2.39e-05	0	0.00442654	5.4e-06	0.000129781	1.77e-06	3.92e-06	0.000104874	0.00175123	0	6.49e-05	0.00252176	2.17e-06	0.000509414	8.39e-06	4.32e-06	1.33e-05	7.03e-05	1.39e-05	2.34e-05	2.12e-06	8.66e-06	5.59e-06	2.14e-05	1.1e-06	2e-05	1.49e-05	0.000281414	9.79e-06
0	0.00688342	3.79e-06	5.5e-06	5.96e-05	1.32e-06	1.74e-05	1.47e-05	0.0082732	2.48e-06	4.83e-05	7.73e-06	9.11e-06	0	5.96e-06	9.58e-06	4.84e-06	7.78e-05	9.51e-05	3.41e-06	2.33e-05	3.11e-05	2.31e-06	0.00424749	2.23e-06	0.000105077	1.27e-05	5.77e-06	2.09e-05	0.000749578	0	0.000225984	0.00258525	2.63e-06	0.000550571	2.41e-05	2.32e-05	4.06e-06	4.8e-05	1.13e-05	0	1.18e-05	5.53e-06	1.71e-05	5.61e-05	1.86e-06	1.52e-05	1.11e-05	0.000470689	1.7e-06
0	0.00659706	4e-06	1.19e-06	5e-05	0	6.54e-06	9.3e-06	0.00733949	1.72e-06	3.05e-05	5.37e-06	2.75e-05	4.38e-06	1.52e-05	0	1.52e-06	0.000156607	9.89e-05	2.34e-06	3.3e-05	0.000114255	3.68e-06	0.00372906	5.72e-06	7.2e-05	1.13e-06	8.94e-06	6.43e-05	0.0011369	0	5.26e-06	0.00370029	0	0.000768323	1.54e-05	5.03e-06	1.61e-06	3.42e-05	4.38e-05	0	7.64e-06	4.33e-06	1.67e-05	3.17e-06	0	3.89e-05	1.3e-05	0.000509351	2.85e-06
0	0.00673565	1.29e-06	1.22e-06	2.97e-05	2.25e-06	1.99e-05	1.29e-05	0.00758454	0	3.78e-05	4.4e-06	5.06e-06	8.42e-06	2.84e-05	4.15e-06	1.51e-06	8e-05	0.000139696	1.21e-06	2.43e-05	1.55e-05	4.33e-06	0.00359316	1.45e-05	4.18e-05	0	8.05e-06	5.39e-05	0.00107316	0	2.2e-05	0.00271505	2.22e-06	0.000508846	1.61e-05	6.55e-06	1.41e-06	6.66e-05	1.56e-05	0	8.33e-05	1.76e-05	1.59e-05	1.83e-06	7.7e-06	0	1.73e-05	0.000419863	1.37e-05
0	0.00668819	7.23e-06	3.69e-06	5.95e-05	2.89e-06	1.94e-05	1.91e-05	0.0109386	2.63e-06	5.56e-05	5.78e-06	9.43e-06	1.32e-06	1.11e-05	2.01e-06	7.4e-06	0.000101984	0.000121308	5.3e-06	1.76e-05	2.24e-05	1.05e-06	0.00445263	1.34e-05	9.5e-05	4.77e-06	5.26e-06	2.53e-05	0.00138677	0	2.4e-05	0.00324454	1.53e-06	0.000526806	1.61e-05	1.28e-05	5.9e-06	4.24e-05	3.1e-05	0	2.05e-06	1.17e-05	1.45e-05	2e-05	3.96e-05	3.08e-05	2.49e-05	0.000306837	9.58e-06
0	0.0082052	0	2.65e-06	1.3e-05	5.56e-06	1.93e-05	1.03e-05	0.00964777	1.12e-06	4.87e-05	6.26e-06	2.87e-06	1.25e-06	2.4e-06	1.04e-05	8.41e-06	4.44e-05	7.27e-05	1.74e-06	2.7e-05	1.14e-05	0	0.00471474	2.29e-06	4.48e-05	2.34e-06	6.92e-06	2.2e-05	0.00235986	0	1.37e-05	0.00244963	0	0.000706621	1.26e-05	2.17e-06	6.33e-06	5.15e-05	6.77e-06	1.26e-06	0	5.63e-06	1.44e-05	8.2e-06	4.59e-06	1.02e-05	3.72e-06	0.000241592	2.16e-06
0	0.00566012	2.87e-06	6.98e-06	6.17e-05	3.39e-06	3.08e-05	6.06e-05	0.00999352	3.8e-06	7.45e-05	5.13e-06	5.21e-06	0	9.7e-06	4.63e-06	3.16e-06	8.4e-05	8.26e-05	1.23e-05	3.96e-05	5.02e-05	0	0.00387474	6.52e-06	0.000115862	1.97e-06	8.13e-06	2.38e-05	0.000875044	0	1.28e-05	0.00259412	0	0.000521214	2.32e-05	6.48e-05	1.03e-05	4.23e-05	1.79e-05	0	1.01e-06	7.26e-06	0.000117757	2.48e-05	8.34e-06	6.4e-06	1.35e-05	0.000243788	0
0	0.00676681	5.78e-06	2.78e-06	2.47e-05	2.4e-06	2e-05	3.28e-06	0.00909267	8.35e-06	2.97e-05	4.37e-06	5.3e-06	3.35e-06	1.32e-05	4.91e-06	1.99e-06	9.9e-05	0.000154948	2.23e-06	5.54e-05	2.96e-05	1.62e-06	0.00391839	1.73e-05	5.65e-05	0	1.33e-05	3.73e-05	0.00111153	0	8.86e-06	0.00306264	0	0.000373625	1.16e-05	1.38e-05	1.34e-06	3.68e-05	3.91e-05	0	2.16e-05	1.1e-05	1.48e-05	3.56e-06	1.24e-06	1.89e-05	1.53e-05	0.00121904	1.49e-05
0	0.00674368	3.88e-06	1.52e-06	3.56e-05	1.29e-06	6.08e-06	1.16e-05	0.00893634	5.38e-06	7.44e-05	5.23e-06	6.84e-06	1.05e-06	1.23e-05	7.22e-06	1.38e-06	0.000109776	0.000154406	2.92e-05	2.16e-05	2.3e-05	5.98e-06	0.00391931	7.63e-06	8.55e-05	7.47e-06	7.47e-06	1.92e-05	0.000857948	0	0.000188824	0.00306303	9.95e-06	0.000440881	2.66e-05	3.18e-06	9.65e-06	6.03e-05	1.7e-05	0	1.24e-05	1.13e-05	3.52e-05	1.43e-05	1.8e-06	1.88e-05	1.98e-05	0.00070119	1.24e-05
0	0.00598397	0.000213929	9.35e-06	0.000155366	8.08e-06	9.63e-06	1.34e-05	0.00736633	2.6e-06	4.9e-05	9.56e-06	4.89e-06	0	1.49e-05	4.78e-06	2.38e-06	0.000802588	0.000106172	5.21e-06	2.49e-05	1.46e-05	1.48e-06	0.00408186	9.11e-06	7.77e-05	7.07e-06	3.64e-06	2.2e-05	0.000972245	0	2.59e-05	0.00287513	3.41e-06	0.000443607	2.16e-05	9.71e-06	9.77e-06	2.98e-05	9.6e-06	3.79e-06	4.39e-06	7.45e-06	1.77e-05	1e-05	0	9.4e-06	1.24e-05	0.000245772	0
0	0.00636859	3.4e-06	1.6e-06	5.6e-05	1.64e-06	2.05e-05	1.51e-05	0.00868128	2.97e-06	5.02e-05	1.12e-05	5.53e-06	2.03e-06	6.17e-06	2.31e-06	3.19e-06	0.00010858	0.000122904	3.7e-06	3.75e-05	2.64e-05	9.83e-06	0.00383574	8.22e-06	6.07e-05	5.86e-06	4.85e-06	3.48e-05	0.00113928	0	1.35e-05	0.00363278	0	0.000458309	2.19e-05	6.57e-06	9.45e-05	5.45e-05	1.19e-05	1.4e-06	1.48e-06	1.35e-05	1.75e-05	1.31e-05	2.55e-06	1.36e-05	1.69e-05	0.000208379	1.87e-05
0	0.00686121	0	2.79e-06	2.36e-05	1.62e-05	1.29e-05	1.53e-05	0.00798933	5.56e-06	5.73e-05	6.11e-06	5.58e-06	1.28e-06	8.83e-06	2.71e-06	1.06e-06	0.000140339	0.000148847	6.01e-06	3.38e-05	1.34e-05	3.01e-06	0.00556073	7.29e-06	9.82e-05	2.49e-06	9.06e-06	3.73e-05	0.0013198	0	1.04e-05	0.00293962	2.35e-06	0.000502206	1.41e-05	5.25e-06	6.04e-06	3.15e-05	1.35e-05	1.44e-06	3.5e-06	1.6e-05	1.3e-05	8.38e-05	3.39e-05	1.22e-05	1.61e-05	0.000719954	4.19e-06
0	0.00948777	0	0	4.09e-05	3.55e-06	8.17e-06	2.63e-05	0.00932997	4.44e-06	5.13e-05	3.96e-05	5.07e-06	2.03e-06	2.33e-06	2.16e-05	1.41e-06	3.5e-05	0.000170346	1.99e-05	0.000124996	5.37e-06	0	0.00500442	3.48e-06	5.32e-05	2.89e-06	1.48e-06	9e-06	0.00213297	0	2.52e-05	0.00188934	0	0.000872161	8.95e-06	0.000401056	5.28e-06	2.89e-05	6.01e-06	0	2.06e-05	3.49e-06	4e-06	9.69e-06	8.98e-06	1.03e-06	1.03e-05	9.23e-05	0
0	0.00672549	9.67e-06	3.84e-06	2.52e-05	4.56e-05	2.77e-05	2.11e-05	0.0079501	5.86e-06	3.07e-05	4.95e-06	3.83e-06	1.19e-06	1.41e-05	4.49e-06	1.95e-06	7.69e-05	0.00013216	1.08e-05	1.8e-05	2.39e-05	1.23e-06	0.0041911	1.36e-05	0.000116945	1.85e-05	6.24e-06	6.75e-05	0.00104431	0	6.05e-06	0.00270963	0	0.000446596	1.77e-05	5.16e-06	4.53e-05	3.21e-05	3.33e-05	1.09e-06	0	1.85e-05	2.56e-05	0.00032747	0	2.14e-05	1.6e-05	0.00168424	8.86e-06
0	0.00658554	2.69e-06	1.61e-06	3.66e-05	1.85e-06	7.83e-06	1.36e-05	0.00892861	1.59e-06	5.46e-05	3.62e-06	1.08e-05	1.38e-06	6.25e-06	1.14e-06	4.9e-06	7.72e-05	0.000140348	1.92e-05	4.48e-05	3.88e-05	0	0.00366568	2.38e-05	0.000161029	1.19e-05	9.07e-06	3.11e-05	0.00110267	0	1.43e-05	0.0030746	0	0.00051417	6.44e-05	9.16e-06	2.3e-05	3.88e-05	1.42e-05	0	3.32e-05	7.24e-06	6.87e-05	4.27e-05	3.21e-06	1.64e-05	1.36e-05	0.000410653	1.09e-06
0	0.00621047	1.91e-06	3.36e-06	2.32e-05	1.3e-05	3.17e-05	2.1e-05	0.00784941	1.85e-06	4.03e-05	4.66e-06	3.62e-06	0	2.78e-06	1.37e-06	3.56e-06	7.17e-05	0.000109925	3.24e-05	3.56e-05	2.46e-05	0	0.00377556	2.51e-06	4.81e-05	3.6e-06	3.14e-06	1.68e-05	0.00124923	0	1.94e-05	0.00255209	3.74e-06	0.000444996	1.28e-05	7.88e-06	3.84e-05	1.72e-05	1.96e-05	0	5.35e-06	1.98e-06	1.79e-05	6.51e-06	1.04e-05	2.87e-06	4.17e-05	0.000146712	1.12e-06
0	0.00624571	2.85e-06	5.35e-06	8.77e-05	1.08e-06	0.000137858	2.5e-05	0.0128171	8.09e-06	6.67e-05	6.9e-06	1.83e-05	0	8.28e-06	2.41e-05	6.81e-06	8.42e-05	9.34e-05	1.81e-05	4.59e-05	2.71e-05	1.13e-06	0.0108487	3.04e-06	0.000114661	0	5.09e-06	2.28e-05	0.00105937	0	6.66e-05	0.00319254	2.59e-06	0.000520353	1.76e-05	7.54e-06	7.47e-06	7.07e-05	3.2e-05	0	3.33e-06	8.57e-06	1.21e-05	5.84e-05	1.13e-05	2.94e-05	1.25e-05	0.000246032	9.1e-06
0	0.00531467	4.96e-06	3.89e-06	4.34e-05	1.16e-05	9.1e-05	8.63e-06	0.00791348	1.65e-06	5.69e-05	3.6e-06	7.48e-06	3.99e-06	8.56e-06	6.52e-06	1.83e-06	4.54e-05	9.09e-05	6.52e-06	2.15e-05	2.98e-05	0	0.00283126	1.32e-06	5.82e-05	0	2.24e-06	0.00116682	0.000856946	0	5.69e-05	0.00222495	0	0.000410571	7.48e-05	8.34e-06	6.06e-06	3.17e-05	2.03e-05	2.31e-06	9.25e-06	5.36e-06	7.69e-05	3.62e-05	1e-06	7.29e-06	8.39e-06	0.000343282	0
0	0.00702388	2.87e-06	6.38e-06	2.99e-05	7.16e-06	1.15e-05	1.7e-05	0.00923469	1.76e-06	5.07e-05	4.66e-06	7.54e-06	1e-06	9.25e-06	2.42e-06	3.63e-06	9.14e-05	0.000129512	5.61e-06	1.96e-05	3.06e-05	1.63e-06	0.00463991	5e-06	6e-05	0	5.56e-06	2.85e-05	0.00138753	0	8.05e-05	0.00265448	1.87e-06	0.000551399	3.24e-05	1.13e-05	5.45e-06	2.37e-05	2.08e-05	0	1.68e-06	6.28e-06	3.31e-05	2.03e-05	6.82e-06	1.52e-05	1.23e-05	0.000184463	2.91e-06
0	0.00551748	2.33e-06	5.52e-06	5.37e-05	5.46e-06	8.32e-06	2.66e-05	0.00731079	1.31e-06	7.58e-05	4.67e-06	9.22e-06	1.47e-06	9.89e-06	1.82e-05	1.51e-06	0.000130209	0.000143488	7.11e-06	4.47e-05	1.78e-05	2.67e-06	0.00352236	6.98e-06	9.6e-05	2.76e-06	4.45e-06	1.43e-05	0.000841368	1.11e-06	2.48e-05	0.0026135	3.55e-06	0.00047894	1.38e-05	1.36e-05	1.63e-05	2.33e-05	2.36e-05	0	2.42e-06	5.98e-06	1.94e-05	2.15e-05	1.36e-06	1.37e-05	7.66e-06	0.000798464	3.95e-06
0	0.00636426	1.26e-06	4.43e-06	3.24e-05	5.96e-06	7.24e-06	7.01e-06	0.00858964	0	3.54e-05	5.82e-06	1.73e-05	1.04e-06	4.17e-05	1.35e-06	3.65e-06	6.25e-05	0.000155443	9.82e-06	2.5e-05	2.01e-05	0	0.00364473	6.59e-06	2.82e-05	2.48e-06	5.54e-06	3.16e-05	0.00103142	0	9.25e-06	0.00292356	3.94e-06	0.000458694	1.31e-05	5.73e-06	1.31e-06	1.71e-05	1.06e-05	0	8.89e-06	5.26e-06	1.45e-05	2.48e-05	0	2.21e-05	5.35e-06	0.000321275	3.09e-06
0	0.00608458	2.56e-06	2.71e-05	5.52e-05	9.3e-06	1.15e-05	1.98e-05	0.00937778	2.18e-06	6.56e-05	4.99e-06	1.38e-05	1.67e-06	3.79e-06	1.55e-06	6.85e-06	9.36e-05	8.37e-05	5.44e-06	2.91e-05	4.4e-05	2.55e-06	0.00462174	2.08e-05	0.000139637	1.43e-06	3.97e-06	1.24e-05	0.000931264	0	0.000267463	0.00300656	1.61e-06	0.000532592	3e-05	7.5e-06	1.09e-06	5.57e-05	1.76e-05	0	4.28e-06	2.13e-05	8.15e-06	2.21e-06	1.44e-06	5.53e-05	1.74e-05	0.000277353	7.12e-06
0	0.00683276	1.44e-06	1.08e-05	3.85e-05	4.96e-06	2.55e-05	1.49e-05	0.00885793	1.76e-06	7.24e-05	6.18e-06	8.76e-06	1.13e-06	1.33e-05	3.08e-06	1.98e-06	0.000155433	0.000160002	1.14e-05	4.09e-05	2.31e-05	3.91e-06	0.00420555	3.76e-06	9.64e-05	4.23e-06	6.5e-06	2.17e-05	0.000945	0	3.39e-05	0.00297007	2.82e-06	0.000855002	1.49e-05	1.51e-05	7.47e-06	4.31e-05	2.55e-05	0	2.11e-05	3.41e-05	1.98e-05	5.51e-05	0	1.13e-05	1.33e-05	0.0009066	1.47e-06
0	0.0102681	9.96e-06	2.55e-06	2.5e-05	1.8e-06	6.99e-06	1.03e-05	0.0074843	2.04e-06	3.55e-05	1.18e-05	4.23e-06	0	1.72e-05	1.36e-06	4.37e-06	9.44e-05	0.000120836	7.4e-06	1.95e-05	1.76e-05	0	0.00328285	2.72e-06	0.000106552	2.74e-06	6.38e-06	3.32e-05	0.000905137	1.63e-06	1.88e-05	0.00271647	0	0.000372195	1.44e-05	7.35e-06	1.47e-05	4.47e-05	1.46e-05	0	0	2.41e-05	1.07e-05	9.45e-06	1.33e-06	9.56e-06	1.45e-05	0.00171197	9.16e-06
0	0.00567993	0	1.94e-06	2.42e-05	1.32e-05	5.49e-06	0.000298929	0.00783675	1.34e-06	4.33e-05	2.87e-06	5.78e-06	0	4.41e-06	6.06e-06	1.31e-06	5.45e-05	0.000109097	1.23e-05	1.78e-05	3.51e-05	1.13e-06	0.00359213	4.58e-06	3.56e-05	0	1.03e-06	1.78e-05	0.00212029	0	2.02e-05	0.00205189	6.47e-06	0.000389055	1.11e-05	1.04e-05	0	2.22e-05	5.66e-06	0	0	4.79e-06	0.000133374	2.65e-06	8.1e-06	9.05e-06	5.25e-06	0.000252524	5.53e-06
0	0.00678616	9.61e-06	4.61e-06	0.000174068	1.97e-06	1.34e-05	1.17e-05	0.00825033	2.68e-06	3.75e-05	1.69e-05	5.9e-06	2.8e-06	5.93e-06	1.46e-05	3.36e-06	0.000101231	5.64e-05	2.05e-05	3.07e-05	2.74e-05	0	0.00439818	1.47e-05	5.27e-05	3.55e-06	6.04e-06	5.94e-05	0.00164682	0	8.11e-05	0.00406528	1.32e-06	0.000731681	1.09e-05	1.79e-05	0	2.91e-05	5.99e-06	1.11e-06	0.000224142	1.42e-05	1.16e-05	8.14e-06	1.09e-06	1.31e-05	7.61e-05	0.000388359	0
0	0.00631267	5.9e-06	5.28e-06	9.05e-05	1.51e-06	2.56e-05	7.01e-06	0.00854643	3.53e-06	4.88e-05	5.65e-06	2.33e-05	1.25e-06	1.45e-05	1.81e-06	3.76e-06	0.000104316	0.000126913	2.1e-05	2.17e-05	4.83e-05	0	0.00430896	4.68e-05	0.000198793	2.24e-06	4.07e-06	3.07e-05	0.000886018	0	6.24e-05	0.00306865	1.3e-06	0.000468848	2.33e-05	1.01e-05	1.93e-05	4.45e-05	1.82e-05	0	5.39e-06	1.33e-05	3.98e-05	3.07e-05	1.27e-06	7.37e-06	2.7e-05	0.000131528	1.45e-05
0	0.00649082	4.09e-06	2.91e-06	4.81e-05	8.72e-06	9.51e-06	5.94e-05	0.00947738	1.02e-05	5.16e-05	6.53e-06	1.62e-05	1.03e-05	6.95e-06	3.37e-06	5.07e-06	0.00016165	0.000118925	7.5e-06	3.37e-05	1.42e-05	2.24e-06	0.00459989	9.74e-06	7.78e-05	0	2.28e-06	1.92e-05	0.00108528	0	4.85e-05	0.00315396	0	0.000673532	6.6e-06	1.26e-05	9.64e-06	6.84e-05	2.03e-05	0	2.27e-05	8.24e-06	1.42e-05	1.51e-05	0	1.73e-05	2.47e-05	0.000359631	2.24e-06
0	0.0060639	8.66e-06	1.07e-06	1.3e-05	3.32e-06	9.82e-06	9.6e-06	0.00757834	0	0.000151924	6.93e-06	4.4e-06	1.07e-06	5.9e-06	1.92e-06	1.39e-06	6.44e-05	0.000303038	5.82e-06	1.55e-05	1.13e-05	2.37e-06	0.00467178	4.55e-06	6.67e-05	6.67e-06	2.89e-06	2.46e-05	0.00132734	0	1.35e-05	0.00334982	1.02e-06	0.000366721	3.14e-05	7.69e-06	8.86e-06	2.31e-05	1.12e-05	0	3.3e-05	1.71e-05	1.27e-05	1.36e-05	9.38e-06	6.57e-06	1.35e-05	0.00135461	2.25e-06
0	0.0066581	1.39e-05	0	2.96e-05	1.83e-06	1.86e-05	1.07e-05	0.00989447	9.3e-06	1.94e-05	9.24e-06	4.09e-06	0	3.84e-05	2.7e-06	1.66e-06	0.000103768	0.000164367	1.75e-06	3.85e-05	1.64e-05	0	0.00501344	1.36e-05	8.05e-05	0	5.22e-06	3.49e-05	0.00108973	1.47e-06	1.57e-05	0.00302625	5.28e-06	0.000450157	3.83e-05	3.46e-06	3.32e-06	1.07e-05	1.55e-05	1.1e-06	1.21e-05	5.74e-06	3.71e-05	7.5e-06	7.1e-06	8.22e-06	5.17e-06	0.000505575	2.37e-05
0	0.00506934	2.84e-06	6.16e-06	2.7e-05	9.63e-06	1.39e-05	1.86e-05	0.00884284	4.08e-06	4.8e-05	6.5e-06	1.36e-05	1.27e-06	5.2e-06	1.2e-05	4.12e-06	5.89e-05	0.000146866	7.66e-06	1.44e-05	2.89e-05	0	0.00421985	1.08e-05	9.02e-05	5.23e-06	4.42e-06	1.28e-05	0.000797708	0	5.13e-05	0.00263526	0	0.000572293	7.61e-06	1.17e-05	1.1e-05	4.96e-05	1.9e-05	4.21e-06	2.63e-06	9.09e-06	6.63e-06	1.86e-05	1.21e-06	2.33e-05	1.42e-05	0.00027232	8.37e-06
0	0.00736563	1.89e-06	6.82e-06	5.91e-05	0	6.39e-05	2.19e-05	0.00999448	3.96e-06	5.61e-05	4.92e-06	3.88e-05	5.33e-06	1.78e-05	1.91e-06	4.46e-06	0.000106401	0.000104572	5.34e-06	2.23e-05	2.18e-05	1.04e-06	0.00438362	3.42e-06	9.51e-05	0	9.06e-06	4.77e-05	0.00114162	0	3.84e-05	0.00323029	1.18e-06	0.000465829	2.02e-05	1.53e-05	9.87e-06	4.35e-05	2.38e-05	1.16e-06	1.86e-05	6.65e-06	1.79e-05	2.14e-05	1.55e-06	3.14e-05	1.27e-05	0.000653995	5.19e-06
0	0.00636596	9.81e-06	4.46e-06	6.3e-05	3.98e-06	1.68e-05	1.46e-05	0.00908549	3.2e-06	0.000160121	1.22e-05	2.31e-05	1.34e-06	9.83e-06	0	5.85e-06	7.37e-05	9.64e-05	6.1e-06	6.35e-05	4.66e-05	0	0.00445674	6.74e-06	8.23e-05	1.12e-05	6.24e-06	2.33e-05	0.000942721	0	3.78e-05	0.00290511	2.93e-06	0.000355968	3.24e-05	2.55e-05	5.16e-06	5.66e-05	2.45e-05	2.07e-06	1.53e-05	9.8e-06	3.87e-05	5.4e-06	0	2.66e-05	2.95e-05	0.00014582	7.6e-06
0	0.00651527	7.72e-06	9.68e-06	2.08e-05	1.26e-06	1.89e-05	8.29e-06	0.00882981	5.98e-06	5.65e-05	4.82e-06	3.29e-06	6.41e-06	1.82e-05	7.57e-06	4.94e-06	0.000119226	0.000109368	6.32e-06	3.69e-05	2.45e-05	1.72e-06	0.00458383	6.13e-06	9.08e-05	1.37e-06	8.5e-06	2.98e-05	0.00107468	0	2.44e-05	0.00307873	1.26e-06	0.000471812	8.19e-05	5.02e-06	1.02e-05	4.89e-05	2.15e-05	1.69e-05	3.61e-06	1.86e-05	2.98e-05	1.66e-05	1.42e-06	3.33e-05	1.77e-05	0.00107183	5.35e-06
0	0.00653548	2.87e-06	1.01e-05	4.82e-05	3.29e-06	1.95e-05	1.61e-05	0.00927553	1.31e-05	5.85e-05	5.3e-06	6.04e-06	0	8.52e-06	6.62e-05	4.43e-06	8.32e-05	0.000146869	1.41e-05	3.54e-05	3.7e-05	0	0.00428118	1.48e-05	0.000117268	1.53e-05	7.85e-06	4.29e-05	0.00120317	0	7.24e-06	0.00324821	0	0.000449557	2.61e-05	1.06e-05	1.41e-05	0.000121319	2.64e-05	2.52e-06	3.97e-05	9.57e-06	1.82e-05	1.69e-05	1.87e-06	2.76e-05	3.73e-05	0.000352875	1.38e-05
0	0.007612	5.74e-06	6.04e-06	4.11e-05	0	1.38e-05	7.94e-05	0.010749	5.71e-06	3.34e-05	7.52e-06	4.38e-06	2.81e-06	4.59e-05	4.04e-06	4.04e-06	0.000164916	9.37e-05	1.04e-05	0.000155343	3.23e-05	1.2e-06	0.00330398	3.14e-06	8.27e-05	0	5.77e-06	2.94e-05	0.00079005	1.85e-06	2.57e-05	0.00271999	3.38e-05	0.000411258	1.04e-05	1.96e-05	7.48e-06	3.85e-05	2.64e-05	1.37e-06	3.25e-06	9.72e-06	1.2e-05	6.78e-05	3.71e-06	1.52e-05	1.22e-05	0.000436943	1.16e-06
0	0.0099129	1.43e-06	0	2.05e-05	4.44e-06	7.37e-06	6.44e-06	0.0137526	5.23e-06	1.82e-05	3.11e-06	2.45e-06	2.02e-06	4.71e-06	1.86e-05	1.56e-06	3.35e-05	6.34e-05	0	1.34e-05	9.56e-06	1.19e-06	0.00558653	2.3e-06	1.29e-05	1.42e-06	1.25e-06	5.62e-05	0.00235569	0	5.71e-05	0.00243896	1.15e-06	0.000674704	1.87e-05	4.77e-06	3.85e-06	2.66e-05	1.3e-05	0	1.23e-05	8.42e-06	1.58e-05	3.08e-06	2.95e-05	2.04e-06	1.56e-05	0.000203385	0
0	0.00694319	2.99e-06	6.33e-06	1.86e-05	5.56e-06	1.78e-05	3.93e-05	0.00840533	3.53e-06	4.44e-05	7.13e-06	8.34e-06	0	1.33e-05	6.07e-06	4.12e-06	0.000101922	0.0001276	9.04e-06	3.18e-05	4.07e-05	2.67e-06	0.00418347	5.13e-06	8.95e-05	0	9.76e-06	1.3e-05	0.00122129	0	2.4e-05	0.00301896	5.62e-06	0.00047768	2.1e-05	0.000167172	2.48e-06	3.36e-05	1.67e-05	0	1.37e-06	1.3e-05	2.47e-05	5.88e-06	1.4e-06	1.48e-05	1.1e-05	0.000400318	2.98e-06
0	0.00749514	1.77e-06	0	2.82e-05	1.27e-06	2.69e-05	7.43e-06	0.00791922	2.27e-06	2.39e-05	5.37e-06	6.01e-06	0	9.27e-06	0	2.93e-06	4.5e-05	0.000115167	4.17e-06	4.21e-05	3.11e-05	0	0.00408244	2e-05	0.000101275	1.46e-06	1.12e-06	6.8e-05	0.00169366	0	7.24e-06	0.00323034	7.48e-06	0.000576135	1.23e-05	2e-05	6.77e-06	0.000128025	2.13e-05	0	1.31e-05	1.68e-05	9.4e-06	1.21e-05	5.1e-05	1.91e-06	7.44e-06	0.000474404	5.03e-06
0	0.00721864	1.7e-06	1.22e-05	6.72e-05	8.59e-06	9.68e-06	1.89e-05	0.0069127	4.01e-06	2.68e-05	4.23e-06	3.8e-06	1.09e-05	8.97e-06	2.73e-06	1.71e-06	8.12e-05	0.00015633	1.68e-06	3.45e-05	2.24e-05	2.12e-06	0.00364782	4.45e-06	0.000129977	0	6e-06	6.74e-05	0.00196005	0	8.16e-06	0.00314971	1.62e-06	0.000457454	5.79e-05	2.65e-06	2.47e-06	2.57e-05	1.16e-05	1.25e-06	0	7.69e-06	2.21e-05	7.81e-06	0	2.33e-05	2.77e-05	0.000574513	1.69e-06
0	0.00627846	1.3e-05	7.59e-06	4.03e-05	5.11e-06	1.2e-05	1.82e-05	0.00908342	2.44e-06	5.84e-05	4.82e-06	7.37e-06	2.36e-06	4.15e-06	6.67e-06	3.14e-06	9.77e-05	0.000106071	5.54e-06	2.54e-05	1.79e-05	1.2e-06	0.00497294	2.47e-06	0.000147566	0	5.08e-06	1.48e-05	0.0011832	0	5.66e-05	0.00297853	2.34e-06	0.000578179	2.43e-05	9.29e-06	1.1e-05	5.83e-05	1.01e-05	0	0	7.56e-06	1.88e-05	1.97e-05	2.32e-06	2.64e-05	1.07e-05	0.000685319	1.93e-06
0	0.00533169	4.46e-06	1.85e-06	1.94e-05	5.97e-06	1.12e-05	8.67e-06	0.0103819	7.46e-06	0.000109867	3.55e-06	1.11e-05	0	4.89e-06	0	2.43e-06	0.000119189	0.000138436	8.53e-06	6.42e-05	2.41e-05	1.14e-06	0.0036893	3.95e-06	0.000163003	2.1e-06	4.48e-06	2.87e-05	0.00121049	0	0.000141438	0.00298224	4.29e-06	0.000449003	1.02e-05	1.08e-05	5.8e-06	2.57e-05	1.3e-05	2.33e-06	2.47e-06	4.47e-06	1.41e-05	9.08e-06	3.19e-06	2.11e-05	1.39e-05	0.000504473	2.62e-06
0	0.0068738	4.3e-06	8.32e-06	2.82e-05	4.8e-06	9.27e-06	1.38e-05	0.0086877	2.86e-06	5.31e-05	8.59e-06	4.74e-06	1.1e-06	3.17e-05	3.11e-06	3.92e-06	9.96e-05	0.000156322	2.26e-06	5.16e-05	2.9e-05	2.76e-06	0.00408229	6.43e-06	0.000114755	3.51e-06	9.96e-06	2.68e-05	0.00129597	0	7.29e-06	0.00352396	0	0.000510066	1.82e-05	2.23e-06	3.61e-06	3.11e-05	2.89e-05	1.49e-06	6.72e-06	1.79e-05	1.06e-05	9.83e-06	1.92e-06	3.27e-05	2.55e-05	0.00168223	3.18e-06
0	0.00585289	0.000123322	4.18e-06	4.17e-05	3.71e-06	1.59e-05	2.39e-05	0.00818653	2.75e-06	4.82e-05	1.05e-05	6.7e-06	0	1.33e-05	1.46e-06	4.59e-06	0.000125296	0.00014055	1.39e-05	4.69e-05	3.56e-05	1.54e-06	0.00514549	3.79e-06	6.74e-05	1.5e-05	6.08e-06	2.88e-05	0.00104961	0	2.51e-05	0.00365469	3.13e-06	0.000467702	3.54e-05	6.92e-06	9.27e-06	3.86e-05	1.67e-05	0	1.83e-06	1.94e-05	2.01e-05	9.9e-06	3.92e-06	6.14e-05	1.2e-05	0.00146123	6.45e-06
0	0.00628211	8.47e-06	3.06e-06	1.85e-05	2.54e-06	2.29e-05	8.87e-06	0.00877717	3.15e-06	5.52e-05	6.24e-06	5.92e-06	1.18e-06	6.42e-06	1.41e-06	3.1e-06	7.69e-05	0.000124014	2.08e-05	3.15e-05	3.49e-05	2.35e-06	0.00370504	5.08e-06	9.07e-05	7.71e-06	8.48e-06	2.12e-05	0.00142988	0	7.02e-05	0.00279612	1.5e-06	0.000823177	1.8e-05	1.44e-05	6.19e-06	2.98e-05	1.51e-05	0	1.29e-06	1.15e-05	3.59e-05	1.86e-05	4.19e-06	7.95e-06	5.2e-06	0.000889753	4.65e-06
0	0.0060744	2.56e-06	1.23e-05	4.68e-05	1.22e-05	2.19e-05	1.71e-05	0.00892909	4.41e-06	6.89e-05	1.65e-05	1.2e-05	0	4.66e-06	1.77e-06	5.11e-06	0.000105853	0.000135155	5.52e-06	2.97e-05	5.35e-05	1.64e-06	0.00416613	1.35e-05	7.93e-05	2.52e-06	4.5e-06	2.31e-05	0.00122666	0	1.2e-05	0.0038219	2.76e-06	0.000416352	8.65e-05	8.76e-06	2.84e-05	3e-05	4.09e-05	0	6.47e-06	1.14e-05	4.9e-05	1.44e-05	4.43e-06	1.98e-05	1.09e-05	0.000350089	1.48e-06
0	0.00987464	3.57e-06	4.61e-06	3.65e-05	2.33e-06	3.29e-05	7.01e-06	0.00955941	3.31e-06	3.95e-05	2.34e-06	8.81e-06	0	9.01e-06	3.37e-06	1.5e-06	6.02e-05	8.65e-05	5.21e-05	4.11e-05	1.66e-05	0	0.00314331	4.73e-06	0.000111047	6.49e-06	4.86e-06	1.38e-05	0.000945763	0	1.91e-05	0.00241221	3.31e-05	0.000447889	2.17e-05	6e-05	4.93e-05	4.9e-05	1.36e-05	1.19e-06	1.27e-06	4.3e-06	6.16e-06	5.47e-06	1.95e-06	2.22e-05	1.59e-05	0.00074207	1.09e-06
0	0.00606246	4.02e-06	2.27e-06	5.06e-05	1.71e-06	1.77e-05	1.07e-05	0.00998591	4.15e-06	5.88e-05	5.06e-06	9.75e-06	2.34e-06	1.78e-05	9.42e-06	3.99e-06	0.00010291	0.000145585	8.9e-06	1.35e-05	3.02e-05	0	0.00421177	5.43e-06	0.000185057	4.29e-06	4.43e-06	2.06e-05	0.000945154	0	1.1e-05	0.00320628	1.78e-06	0.000642865	2.1e-05	2.26e-05	1.14e-05	4.63e-05	2.37e-05	4.77e-06	1.44e-05	1.01e-05	3.39e-05	3.11e-05	1.22e-06	1.25e-05	1.65e-05	0.000327267	5.29e-06
0	0.00622089	1.5e-06	5.15e-05	1.44e-05	0	1.21e-05	3.35e-06	0.00742957	1.01e-06	1.61e-05	3.58e-06	9.31e-06	0	4.52e-05	2.06e-06	0	7.43e-05	0.000118019	1.02e-05	3.36e-05	3.71e-05	3.09e-06	0.00407112	1.12e-05	3.72e-05	0	1.19e-05	6e-05	0.00121746	0	1.79e-05	0.00315767	5.24e-06	0.000435851	3.28e-05	5.78e-06	0	3.5e-05	7.27e-06	0	1.43e-05	2.07e-06	1.01e-05	4.1e-06	2.32e-06	7.54e-06	9.56e-06	0.000314323	4.2e-06
0	0.00912656	1.89e-06	1.96e-06	1.25e-05	0	5.36e-06	5.82e-06	0.00636906	0	3.98e-05	8.19e-06	6.99e-06	1.32e-05	6.87e-06	1.61e-06	1.09e-05	8.4e-05	9.68e-05	1.02e-05	9.43e-06	6.38e-06	0	0.00310889	3.7e-06	7.42e-05	3.11e-06	7.54e-06	3.22e-05	0.0018296	1.57e-06	3.26e-06	0.00251212	1.21e-06	0.000190501	1.31e-05	5.76e-06	6.84e-06	1.53e-05	1.36e-05	0	0	5.83e-06	1.38e-05	2e-05	0	4.19e-06	3.91e-06	0.00024424	5.3e-06
0	0.0058041	2.41e-06	3.75e-06	1.13e-05	4.55e-06	1.48e-05	1.32e-05	0.00738084	7.1e-06	3.22e-05	9.14e-06	2.22e-06	0	2.56e-05	2.55e-06	0	8.94e-05	0.000108941	7.33e-06	3.61e-05	8.3e-05	9.17e-06	0.00381309	3.73e-06	0.000102188	9.37e-06	3.87e-06	5.27e-05	0.00093472	0	2.39e-06	0.00411581	3.14e-06	0.000423832	2.84e-05	4.19e-06	1.42e-05	2.57e-05	1.06e-05	0	1.31e-05	1.4e-05	1.65e-05	1.64e-05	4.36e-06	2.67e-05	5.05e-06	0.000353502	9.26e-06
0	0.00609254	2.46e-06	2.27e-06	0.000224268	0	2.36e-05	8.46e-06	0.00708763	4.52e-06	5.09e-05	7.52e-06	1.27e-05	1.28e-06	7.65e-06	1.1e-06	2.01e-06	4.83e-05	8.46e-05	3.94e-06	2.39e-05	1.78e-05	0	0.00520281	7.31e-06	0.000107295	8.1e-06	2.39e-06	3.47e-05	0.000807038	0	2.2e-05	0.00244123	1.01e-06	0.000398502	3.05e-05	6.98e-05	3.27e-06	5.32e-05	1.4e-05	0	1.81e-06	9.15e-06	1.02e-05	9.13e-06	2.22e-06	2.15e-05	2.44e-05	0.000575525	2.66e-06
0	0.00540236	1.53e-06	1.13e-06	4.71e-05	1.03e-05	2.26e-05	3.44e-05	0.0081955	4.33e-06	2.66e-05	4.65e-06	3.85e-06	1.19e-06	3.78e-05	0	1.5e-06	0.000100646	0.000122944	1.25e-06	3.57e-05	3.09e-05	3.72e-06	0.00415372	1.07e-05	4.42e-05	3.49e-06	9.41e-06	3.11e-05	0.00118099	0	1.05e-05	0.00316095	0	0.00044699	3.05e-05	1.25e-05	1.53e-06	3.34e-05	2.95e-05	0	1.55e-06	3.02e-06	1.72e-05	4.35e-06	3.1e-05	0	4.64e-05	0.000160529	1.77e-05
0	0.00692528	2.21e-06	1.54e-05	2.35e-05	2.29e-05	1.1e-05	1.67e-05	0.0134306	1.17e-06	5.88e-05	7.96e-06	7.01e-06	1.02e-06	6.9e-06	3.39e-06	2e-06	0.000137831	0.000174666	2.99e-06	2.97e-05	2e-05	2.77e-06	0.00408518	2.65e-06	8.93e-05	2.07e-06	3.61e-06	3.39e-05	0.00141874	0	8.75e-05	0.00308094	3.65e-06	0.000508682	4.49e-05	1.08e-05	4.47e-06	2.18e-05	2.34e-05	0	7.03e-06	7.68e-06	6.73e-05	9.19e-06	2.02e-05	2.7e-05	9.64e-06	0.00050503	0
0	0.00737297	9.01e-06	1.75e-05	4.2e-05	2.32e-05	1.06e-05	1.45e-05	0.00940542	3.19e-06	4.82e-05	5.54e-06	1.64e-05	1.83e-06	9.95e-06	1.6e-06	2.44e-06	0.000115347	0.000171917	5.16e-06	5e-05	3.53e-05	3.36e-06	0.00464103	3.65e-06	0.000102077	1.56e-05	5.37e-06	4.64e-05	0.00126631	0	3.75e-05	0.00309512	1.87e-06	0.000615281	2.75e-05	7.52e-06	3e-06	4.35e-05	2.09e-05	1.56e-06	5.09e-06	8.49e-06	2.28e-05	2.47e-05	2.88e-06	1.47e-05	1.24e-05	0.000466988	7.68e-06
0	0.00696166	3.07e-06	7.03e-06	4.07e-05	6.15e-06	1.12e-05	1.54e-05	0.00880637	3.44e-06	5.49e-05	5.24e-06	7.54e-06	0	1.49e-05	9.77e-06	4.54e-06	9.44e-05	0.000133648	1.44e-05	1.94e-05	3.76e-05	3.09e-06	0.00437868	1.21e-05	0.000117913	1.52e-06	4.56e-06	3.21e-05	0.00121587	0	1.82e-05	0.00307502	1.43e-06	0.000471084	1.94e-05	8.69e-06	1.15e-05	3.92e-05	2.13e-05	0	6.57e-06	7.17e-06	2.44e-05	2.63e-05	3.03e-06	1.56e-05	9.03e-06	0.000494659	8.4e-06
0	0.00708058	0	5.29e-06	2.84e-05	1.58e-06	9.54e-06	8.28e-06	0.00753765	0	2.02e-05	2.04e-06	7.96e-06	1.96e-06	3.7e-05	0	2.16e-06	8.48e-05	0.000132515	0.000122347	1.93e-05	2.51e-05	1.26e-06	0.00362907	1.52e-06	8.37e-05	2.03e-06	6.97e-06	9.74e-05	0.00125217	0	1.99e-05	0.00372892	0	0.000373145	5.09e-05	2.82e-06	7.96e-06	1.76e-05	1.43e-05	0	0	5.7e-06	2.27e-05	5.57e-06	3.09e-06	2.12e-06	8.64e-06	0.000270937	5.41e-06
0	0.0068615	7.49e-05	1.86e-06	4.23e-05	9.05e-06	1.95e-05	2.11e-05	0.00844952	4.53e-06	4.03e-05	1.7e-05	1.24e-05	0	6.41e-06	0	5.89e-06	8.01e-05	0.000105158	0	2e-05	5.41e-05	0	0.00402912	5.65e-06	4.93e-05	0	5.46e-06	3.24e-05	0.00178069	2.16e-06	6.29e-06	0.00334489	0	0.000617506	1.92e-05	3.64e-06	2.56e-05	3.42e-05	1.19e-05	0	2.8e-06	1.4e-05	3.94e-05	5.27e-06	1.03e-06	1.45e-05	1.34e-05	0.00149344	1.8e-05
0	0.0064649	1.33e-05	6.41e-06	4.83e-05	3.58e-06	1.93e-05	1.14e-05	0.0093092	6.62e-06	6.41e-05	4.4e-06	1.28e-05	0	1.7e-05	0	7.24e-06	7.89e-05	0.000121081	6.85e-06	1.81e-05	3.2e-05	1.27e-06	0.00518081	8.17e-06	8.1e-05	0	4.09e-06	5.46e-05	0.0010486	1.27e-06	3.18e-05	0.00318015	0	0.000420666	1.05e-05	9.84e-06	6.14e-06	8.25e-05	1.88e-05	0	1.37e-05	1.35e-05	4.3e-05	8.53e-06	9.35e-06	2.03e-05	2.57e-05	0.000197687	1.27e-05
0	0.0065922	9.99e-06	1.39e-05	3.99e-05	2.27e-05	2.8e-05	1.9e-05	0.0128882	6.52e-06	5.96e-05	4.49e-06	7.4e-06	8.85e-06	1.93e-05	2.22e-06	6.31e-06	0.00010653	0.000180915	6.48e-06	2.95e-05	3.32e-05	1.33e-06	0.00619295	6.49e-06	0.000109219	1.27e-06	6.24e-06	6.57e-05	0.00097617	0	8.63e-05	0.00297159	4.66e-06	0.000714952	3.27e-05	1.15e-05	8.94e-06	7.54e-05	2.5e-05	0	4.98e-06	1.22e-05	4.46e-05	7.09e-06	0	1.38e-05	2.08e-05	0.000242802	1.86e-05
0	0.00644668	7.25e-06	1.78e-05	5.14e-05	4.2e-05	1.82e-05	3.08e-05	0.0111179	7.58e-06	5.68e-05	6.36e-06	6.19e-06	2.36e-05	2.09e-05	5.95e-06	1.29e-05	0.000128728	0.000138495	1.2e-06	2.99e-05	2.47e-05	1.85e-06	0.00458588	7.21e-06	0.000105825	2.33e-06	9.6e-06	8.01e-05	0.00109769	0	0.000109575	0.00315809	5.2e-06	0.000539856	3.05e-05	6.89e-06	0	7.3e-05	2.29e-05	0	1.78e-06	2.95e-05	1.55e-05	3.86e-06	1.85e-06	1.47e-05	3.08e-05	0.000371264	1.25e-05
0	0.00657712	7e-06	1.94e-05	9.06e-05	1.69e-05	1.44e-05	2.61e-05	0.0103377	3.68e-06	4.74e-05	4.31e-06	3.7e-05	1.06e-06	9.16e-06	2.29e-06	4.47e-06	0.000100747	0.000154645	1.71e-05	4.25e-05	1.93e-05	3.15e-06	0.00493312	9.16e-06	0.000155917	1.85e-06	4.34e-06	4.68e-05	0.00108847	0	4.24e-05	0.00348616	1.36e-05	0.000444194	5.02e-05	6.5e-06	1.57e-05	0.000116933	2.15e-05	0	1.1e-05	2.59e-05	2.21e-05	4.63e-05	3.45e-06	2.01e-05	2.2e-05	0.000446093	5.39e-06
0	0.00634784	7.73e-06	4.43e-06	7.3e-05	1.56e-05	1.91e-05	1.71e-05	0.0118033	3.69e-06	5.06e-05	4.61e-06	7.05e-05	1.74e-06	1.87e-05	2.3e-06	8.13e-06	9.39e-05	0.000165126	1.66e-05	4.96e-05	2.71e-05	3.11e-06	0.00543066	5.58e-06	0.000137388	2.95e-06	3.5e-06	3.72e-05	0.00104151	0	3.62e-05	0.00324687	2.55e-06	0.000473271	6.53e-05	9.36e-06	1.87e-05	8.88e-05	1.62e-05	0	6.7e-06	1.75e-05	1.88e-05	3.42e-05	5.5e-06	3.85e-05	2.17e-05	0.000418555	1.06e-05
0	0.00681212	5.29e-06	3.02e-05	2.9e-05	1.02e-06	3.41e-05	9.42e-06	0.0134239	4.68e-06	5e-05	4.25e-06	4.57e-06	1.06e-06	2.13e-05	0	1.35e-06	5.18e-05	0.00018674	7.57e-06	2.6e-05	1.25e-05	0	0.00510516	3.7e-06	0.000112102	0	4.11e-06	4.02e-05	0.000906295	0	8.58e-05	0.00243276	4.15e-06	0.000671765	2.28e-05	1.81e-05	2.07e-05	3.68e-05	2.22e-05	0	1.02e-05	2.81e-06	7.6e-05	7.81e-06	0	1.75e-05	1.35e-05	0.000139564	1.68e-05
0	0.00653321	4.79e-06	2.24e-05	4.34e-05	1.3e-05	2.24e-05	1.68e-05	0.0132751	2.08e-05	7.76e-05	6.55e-06	1.48e-05	2.14e-06	1.7e-05	0	3.51e-06	9.34e-05	0.000157446	2.67e-06	2.29e-05	3.25e-05	0	0.0050425	1.68e-06	0.000194007	1.17e-06	7.71e-06	7.09e-05	0.000966814	0	2.26e-05	0.00312577	4.4e-06	0.000580839	2.94e-05	1.53e-05	4.64e-06	5.22e-05	2.34e-05	0	9.4e-06	6.24e-06	4.21e-05	7e-06	0	1.15e-05	1.42e-05	0.000259545	1.08e-05
0	0.00726967	8.7e-06	3.46e-05	2.18e-05	0	1.19e-05	1.5e-05	0.00944769	7.8e-06	6.77e-05	1.34e-05	1.02e-05	1.17e-05	3.11e-05	6.64e-06	1.77e-06	8.22e-05	0.000178536	1.11e-05	1.42e-05	5.9e-05	1.8e-06	0.00446626	2.7e-06	0.000157498	0	1.27e-05	0.000124343	0.00135337	1.61e-06	5.16e-06	0.00305284	1.75e-06	0.000988532	1.82e-05	2.24e-06	1.4e-05	5.71e-05	1.56e-05	6.83e-05	3.32e-06	1.45e-05	2.51e-05	2.12e-05	1.06e-06	2.45e-06	2.32e-05	0.000701189	5.13e-06
0	0.00960475	1.44e-05	9.23e-06	3.42e-05	5.15e-06	1.7e-05	8.96e-06	0.0083751	3.87e-06	6.03e-05	4.93e-06	5.91e-06	7.63e-06	8.24e-06	7.01e-06	1.43e-05	0.000101491	0.000118132	7.83e-06	2.49e-05	3.83e-05	0	0.00425403	9.19e-06	8.62e-05	0	9e-06	0.00019156	0.00150016	1.86e-06	0.000177161	0.00357351	2.15e-06	0.000574592	2.42e-05	6.58e-06	8.89e-06	6.82e-05	1.37e-05	3.06e-06	1.38e-05	1.76e-05	2.11e-05	1.96e-05	4.13e-06	1.53e-05	1.68e-05	0.000368491	1.15e-05
0	0.00740757	6.6e-06	2.93e-05	2.71e-05	0	1.62e-05	1.15e-05	0.00951759	2.06e-06	4.78e-05	1.23e-05	5.87e-06	4.84e-06	2.07e-05	2.37e-06	3.26e-06	7.12e-05	0.000220059	1.35e-05	2.35e-05	6.67e-05	2.52e-06	0.00430029	5.56e-06	0.000176602	0	6.71e-06	0.000120051	0.00134424	0	7.42e-06	0.00300978	1.02e-06	0.00087611	1.33e-05	3.56e-06	2.81e-05	3.89e-05	1.81e-05	1.73e-06	1.25e-05	9.76e-06	1.14e-05	2.61e-05	1.7e-06	8.48e-06	1.73e-05	0.000519824	1.06e-05
0	0.0090393	1.03e-05	8.89e-06	2.45e-05	2.77e-06	2.92e-05	5.44e-06	0.00840953	2.28e-06	3.01e-05	2.44e-06	2.15e-06	6.78e-06	1.04e-05	5.11e-06	1.47e-05	0.000100728	0.000186529	1.05e-05	2.42e-05	2.12e-05	1.15e-06	0.00390359	7.65e-06	0.000121151	0	7.54e-06	0.000199775	0.00146158	0	0.000162261	0.00307143	1.17e-06	0.000532228	2.22e-05	1.68e-05	1.35e-05	3.29e-05	1.08e-05	0	1.2e-05	1.34e-05	1.66e-05	2.7e-05	3.44e-06	6.44e-06	1.33e-05	0.000225388	1.26e-05
0	0.00729237	6.47e-05	3.55e-06	0.000246756	1.63e-05	2.2e-05	1.61e-05	0.0097482	2.69e-06	6.31e-05	7.51e-06	9.06e-06	4.71e-06	4.05e-06	0	4.67e-06	8.76e-05	0.000112336	1.9e-05	4.11e-05	3.02e-05	0	0.00460305	5.55e-06	0.000125059	1.5e-06	7.91e-06	5.1e-05	0.00172976	0	8.49e-05	0.00375853	6.8e-06	0.000704131	1.18e-05	1.47e-05	1.42e-05	0.000137145	3.1e-05	0	4.14e-06	1.87e-05	1.64e-05	2.6e-05	2.67e-06	5.94e-05	1.87e-05	0.00041365	1.37e-05
0	0.00864967	6e-05	1.56e-05	0.00016746	3.07e-05	2.11e-05	1.67e-05	0.00921623	2.09e-06	2.96e-05	5.78e-06	7.08e-06	3.49e-06	5.32e-06	0	2.2e-06	9.24e-05	0.000104796	9.75e-05	3.67e-05	2.27e-05	1.97e-06	0.00401548	4.8e-06	0.000106462	2.66e-06	6.79e-06	5.55e-05	0.00226391	0	4.49e-05	0.00328043	5.37e-06	0.000560574	2.13e-05	1e-05	1.21e-05	8.1e-05	1.51e-05	0	6.77e-06	1.13e-05	1.07e-05	2.03e-05	2.31e-06	1.76e-05	1.45e-05	0.000429794	5.54e-06
0	0.00718206	6.37e-05	0.000102809	5e-05	1.29e-06	3.99e-05	1.36e-05	0.00909472	2.25e-06	4.21e-05	7.36e-06	1.02e-05	2.95e-06	1.11e-05	1.88e-06	0	0.000112989	0.000147407	1.55e-05	2.01e-05	3.16e-05	1.47e-06	0.00430231	1.98e-05	0.000133571	1.9e-06	6.71e-06	3.54e-05	0.00120553	1.03e-06	9.82e-06	0.00341288	2.75e-06	0.000561489	2.97e-05	3.82e-06	1.61e-05	4.24e-05	1.77e-05	0	2.39e-05	1.82e-05	2.77e-05	2.82e-05	2.65e-06	4.87e-05	2.1e-05	0.000530941	8.66e-06
0	0.00699542	9.15e-05	6.46e-06	6.57e-05	0	3.51e-05	1.36e-05	0.0104777	3.9e-06	4.22e-05	6.32e-06	1.44e-05	3.49e-06	1.19e-05	3.51e-06	0	0.000113801	0.000136332	9.35e-06	1.49e-05	4.03e-05	0	0.00431638	1.76e-05	0.000112029	1.15e-06	1.28e-05	3.01e-05	0.00123332	1.27e-06	1.23e-05	0.00321526	5.4e-06	0.000599197	3.27e-05	4.92e-06	1.19e-05	5.39e-05	2.07e-05	0	8.48e-06	1.13e-05	3.19e-05	2.77e-05	2.86e-06	1.71e-05	3.35e-05	0.000337273	8.12e-06
0	0.00939491	7.81e-06	1.1e-05	0.000194253	1.27e-05	5.79e-05	2.22e-05	0.0080469	2.88e-06	7.65e-05	5.77e-06	1.28e-05	1.59e-06	2.98e-05	2.8e-06	4.22e-06	8.96e-05	0.000112948	1.46e-05	1.22e-05	3.19e-05	1.12e-06	0.00392273	5.08e-06	0.000117051	1.68e-06	4.72e-06	5.9e-05	0.00141817	0	1.68e-05	0.0029087	0	0.000436539	2.03e-05	7.35e-06	1.41e-05	0.000103263	1.56e-05	1.65e-06	4.39e-05	1.73e-05	1.21e-05	6.93e-05	1.62e-06	1.18e-05	1.74e-05	0.000412775	0
0	0.00735058	1.04e-05	2.25e-06	0.000129944	1.11e-05	4.12e-05	2.6e-05	0.00923	4.72e-06	9.41e-05	7.45e-06	1.33e-05	1.48e-06	1.85e-05	1.78e-06	6.72e-06	0.000100807	0.000116067	8.99e-06	3.2e-05	3.44e-05	2.46e-06	0.00409095	8.52e-06	0.000125218	1.78e-06	1.06e-05	5.05e-05	0.00119603	0	1.87e-05	0.00299096	0	0.000514975	1.53e-05	6.14e-06	1.19e-05	6.82e-05	1.32e-05	0	2.22e-05	1.55e-05	1.14e-05	8.77e-05	3.58e-06	1.86e-05	2.13e-05	0.000633001	1.48e-06
0	0.00828041	4.78e-06	1.2e-05	5.5e-05	1.92e-05	2.22e-05	1.83e-05	0.00961451	8.26e-06	6.55e-05	7.16e-06	9.5e-06	3.64e-06	8.11e-06	6.67e-06	4.37e-06	0.000280764	0.000127962	2.71e-05	2.67e-05	2.87e-05	1.09e-06	0.00426378	9.48e-06	7.4e-05	6.83e-06	6.43e-06	4.15e-05	0.00109597	0	2.75e-05	0.00300903	1.97e-06	0.000585747	2.94e-05	6.71e-06	2.69e-05	6.37e-05	1.25e-05	1.21e-05	1.82e-05	3.1e-05	3.96e-05	1.57e-05	4.74e-06	1.58e-05	2.34e-05	0.000339232	3.65e-06
0	0.0103768	5.21e-06	8.08e-06	5.71e-05	1.35e-05	2.69e-05	1.94e-05	0.00974156	5.44e-06	8.49e-05	9.19e-06	1.03e-05	3.38e-06	7.64e-06	4.14e-06	5.43e-06	0.000138055	9.03e-05	1.94e-05	2.58e-05	3.18e-05	0	0.00429313	1.3e-05	0.000127321	2.55e-06	9.42e-06	4.02e-05	0.00105655	0	2.13e-05	0.00339874	1.98e-06	0.000546686	1.43e-05	6.47e-06	2.59e-05	6.13e-05	1.25e-05	5.29e-06	1.9e-05	2.34e-05	4.7e-05	3.26e-05	5.24e-06	1.12e-05	1.87e-05	0.000326276	3.27e-06
0	0.00850832	1.01e-05	6.41e-06	4.56e-05	6.49e-06	1.61e-05	1.46e-05	0.00815748	1.36e-05	6.86e-05	5.86e-06	8.78e-06	9.09e-06	2.94e-05	4.64e-06	2.11e-06	9.95e-05	0.000126234	7.85e-06	1.9e-05	2.42e-05	6.75e-06	0.00394755	7.03e-06	7.6e-05	7.4e-06	1.07e-05	6.14e-05	0.00102362	0	8.96e-06	0.00361878	5.73e-06	0.000463107	2.04e-05	1.27e-06	9.67e-06	9.16e-05	1.84e-05	7.34e-06	3.69e-05	2.49e-05	1.71e-05	2.58e-05	1.58e-06	2.15e-05	2.85e-05	0.00136819	1e-05
0	0.00851405	9.09e-06	1.19e-06	2.62e-05	7.31e-06	1.07e-05	1.46e-05	0.00803756	1.1e-05	5.26e-05	4.15e-06	9.35e-06	5.16e-06	3.06e-05	0	2.75e-06	8.29e-05	0.000135885	1.19e-05	2.8e-05	1.72e-05	5.47e-06	0.00395864	4.65e-06	0.000133646	2.54e-06	1.78e-05	4.86e-05	0.00113239	1.02e-06	9.2e-06	0.00347983	5.24e-06	0.000597737	1.58e-05	1.03e-06	1.67e-05	0.000147502	1.99e-05	2.43e-05	1.93e-05	2.43e-05	7.12e-06	3.25e-05	2.08e-06	2.58e-05	4.49e-05	0.0017198	9.92e-06
0	0.00645582	1.24e-05	2.45e-06	8.04e-05	1.16e-05	2.66e-05	1.83e-05	0.0245457	8.8e-06	6.76e-05	4.42e-06	1.14e-05	2.89e-06	5.08e-06	3.71e-06	6.56e-06	9.11e-05	9.21e-05	2.56e-05	2.78e-05	2.97e-05	0	0.00544794	5.1e-06	0.000324593	2.96e-06	4.84e-06	3.46e-05	0.000825197	0	6.8e-05	0.00300243	2.97e-06	0.000645588	1.53e-05	7.19e-06	3.74e-05	7.27e-05	2.05e-05	2.07e-05	1.9e-06	2.15e-05	1.8e-05	5.12e-05	2.01e-06	1.9e-05	2.35e-05	0.00095273	6.31e-06
0	0.00707377	4.89e-06	4.2e-06	5.19e-05	1.87e-05	2.8e-05	2.16e-05	0.0518677	4.03e-06	5.7e-05	5.16e-06	1.2e-05	4.81e-06	2.98e-06	7.81e-06	4.02e-06	0.000101379	0.000209453	1.11e-05	1.81e-05	4.03e-05	0	0.00416158	1.61e-06	0.000184684	3.83e-06	3.84e-06	0.000517829	0.00126651	0	5.29e-05	0.00250241	3.69e-06	0.000627491	2.05e-05	4.43e-06	1.36e-05	4.2e-05	7.85e-06	2.78e-05	0	1.05e-05	1.84e-05	5.45e-05	7.1e-06	2.72e-05	1.55e-05	0.00078804	5.75e-06
1	0.00701641	1.13e-05	1.97e-06	3.38e-05	0	9.39e-06	2.23e-05	0.00853078	2.89e-06	5.04e-05	8.67e-06	4.3e-06	2.47e-06	2.84e-05	3.38e-06	5.52e-06	6.14e-05	9.09e-05	3.69e-06	1.65e-05	9.98e-05	0	0.00474109	9.98e-06	6.18e-05	2.77e-06	4.82e-06	4.52e-05	0.00172641	0	9.95e-06	0.00326764	1.85e-06	0.000783634	4.23e-06	4.56e-06	2.2e-06	3.97e-05	1.43e-05	2.21e-06	0	9.88e-06	2.21e-05	1.26e-05	2.05e-06	2.72e-05	1.3e-05	0.000292506	1.42e-05
1	0.00578503	1.02e-05	8.92e-06	3.01e-05	9.79e-06	7.81e-06	2.58e-05	0.00921451	1.12e-05	7.11e-05	1.15e-05	1.76e-05	2.4e-06	6.08e-06	2.26e-06	6.13e-06	0.000102156	0.000147261	5.4e-06	2.61e-05	0.000126187	0	0.0047034	1.24e-05	5.43e-05	2.13e-06	5.83e-06	3.48e-05	0.00119397	1.2e-06	1.72e-05	0.00322629	3.94e-06	0.000957273	2.7e-05	3.5e-06	9.05e-06	0.000149272	2.01e-05	1.51e-06	1.58e-06	2.32e-05	4.05e-05	1.5e-05	1.97e-06	1.32e-05	2.88e-05	0.000492033	8.03e-06
1	0.00941169	2.32e-05	2.05e-06	4.66e-05	2.76e-05	3.27e-05	9.29e-06	0.00905958	2.13e-05	8.98e-05	6.81e-06	1.62e-05	1.88e-05	1.39e-05	4.8e-05	1.19e-05	0.000153983	0.000190888	0	4.51e-06	8.98e-06	0	0.00523156	6.32e-06	2.28e-05	0	5.08e-06	3.01e-05	0.00113038	1.37e-06	4.65e-05	0.00352481	5.84e-06	0.000427759	2.69e-05	5.14e-06	1.24e-06	5.83e-05	1.25e-05	6.48e-06	0	2.26e-05	6.12e-05	4.41e-05	9.45e-06	4.2e-05	3.99e-05	0.000779977	0
1	0.00830226	1.42e-05	1.68e-05	8.39e-05	2.62e-05	1.57e-05	1.96e-05	0.0133065	4.07e-05	8.86e-05	6.1e-06	2e-05	1.03e-05	1.14e-05	3.36e-05	1.64e-05	0.000299431	0.000159586	0	1.03e-05	4.28e-05	0	0.00520179	7.67e-06	5.65e-05	0	6.44e-06	5.63e-05	0.00145968	3.35e-06	5.49e-05	0.00355791	1.94e-05	0.000623144	2.52e-05	6.09e-06	3.41e-06	6.22e-05	1.07e-05	6.92e-05	0	3.39e-05	4.64e-05	1.81e-05	7.58e-06	1.49e-05	8.21e-05	0.000620937	0
1	0.00619569	9.25e-06	3.48e-05	5.19e-05	4.51e-05	1.14e-05	1.87e-05	0.00892174	2.86e-06	4.58e-05	7.26e-06	9.62e-06	4.56e-06	2.58e-05	6.96e-06	3.66e-06	8.95e-05	0.000107478	2.75e-06	2.18e-05	5.21e-05	0	0.00571806	3.79e-06	8.56e-05	2.91e-06	1.37e-05	3.95e-05	0.0064733	0	4.2e-05	0.00259002	1.09e-05	0.000625413	2.31e-05	1.3e-05	1.03e-06	0.000112296	4.16e-05	0	1.12e-06	1.65e-05	3.03e-05	5.42e-06	1.26e-06	6.24e-06	1e-05	0.000158913	2.43e-06
1	0.00764164	8.71e-06	4.27e-06	2.33e-05	4.94e-05	7.3e-06	2.18e-05	0.0099771	2.94e-06	4.36e-05	9.72e-06	1.08e-05	1.06e-06	2.1e-05	1.11e-05	2.13e-06	8.89e-05	0.000127133	3.61e-06	3.13e-05	4.78e-05	0	0.00492641	2.56e-06	7.39e-05	1.58e-06	9.22e-06	2.33e-05	0.016327	0	3.91e-05	0.00246643	6.05e-06	0.000695619	2.55e-05	1.01e-05	0	6.69e-05	1.87e-05	0	2.16e-06	1.01e-05	1.53e-05	5.41e-06	3.91e-06	4.97e-06	2.75e-05	0.000203635	0
1	0.0105364	6.3e-06	2.82e-06	5.79e-05	1.63e-05	7.85e-06	1.7e-05	0.00865058	4.92e-06	7.53e-05	1.03e-05	9.63e-06	1.37e-06	1.44e-05	1.44e-05	9.58e-06	0.000108578	0.000111147	6.59e-06	4.06e-05	2.44e-05	0	0.0047819	2.29e-06	0.000117595	0	3.52e-06	3.88e-05	0.00101142	0	2.33e-05	0.00289476	3.3e-06	0.00046713	5.25e-05	9.69e-06	1.6e-05	3.88e-05	4.19e-05	8.05e-06	1.54e-05	9.23e-06	1.61e-05	1.25e-05	2.43e-06	3.27e-05	1.08e-05	0.000787314	3.51e-06
1	0.00573681	9.71e-06	5.75e-05	5.47e-05	4.96e-06	3.45e-05	2.39e-05	0.0117189	1.07e-05	7.57e-05	5.11e-06	1.23e-05	1.24e-06	7.1e-06	1.13e-06	8.5e-06	0.000146251	0.00013967	9.5e-06	3.02e-05	7.83e-05	0	0.00388182	1.22e-05	9.28e-05	2.62e-06	3.46e-06	3.82e-05	0.00237183	0	1.54e-05	0.00305371	3.42e-06	0.000534636	5.97e-06	2.28e-05	1.72e-05	9.2e-05	1.88e-05	1.03e-06	4.56e-06	9.11e-06	8.38e-05	1.13e-05	0	2.27e-05	3.32e-05	0.000242063	1.19e-05
1	0.00804481	0	5.15e-05	1.42e-05	2.1e-05	1.18e-05	6.43e-06	0.0220799	0	1.78e-05	5.57e-06	5.12e-06	0	1.05e-05	0	0	8.3e-05	0.000143664	4.39e-06	1.31e-05	8.61e-05	0	0.00331565	9.61e-06	6.57e-05	0	1.35e-06	1.78e-05	0.00233661	0	1.75e-05	0.00260847	1.06e-05	0.000548005	4.76e-06	1.25e-06	8.96e-06	7.37e-06	1.25e-05	0	1.43e-06	1.36e-06	6.19e-05	6.87e-06	4.13e-05	1.24e-05	4.58e-06	0.000340403	1.59e-06
1	0.013197	6.79e-06	3.49e-06	0.000128841	1.89e-05	8.87e-06	2.18e-05	0.0102479	6.02e-06	8.92e-05	1.11e-05	7.15e-06	3.04e-06	1.06e-05	1.24e-05	6.08e-06	0.000117763	0.000110266	4.8e-06	4.37e-05	3.28e-05	0	0.00505619	2.65e-06	8.18e-05	0	5.53e-06	5.36e-05	0.000965013	0	2.85e-05	0.00324396	6.92e-06	0.000617478	6.84e-05	1.12e-05	9.2e-06	5.24e-05	2.25e-05	1.79e-05	8.94e-06	2.01e-05	3.67e-05	7.75e-06	3.03e-06	1.35e-05	2.04e-05	0.00034731	4.37e-06
1	0.00936318	2.91e-06	1.63e-06	4.74e-05	3.35e-06	5.37e-06	0.000147747	0.00761039	2.31e-06	3.62e-05	4.72e-06	4.02e-06	0	1.05e-05	3.78e-06	1.89e-06	3.13e-05	5.05e-05	1.26e-06	2.16e-05	1.24e-05	0	0.0049841	1.14e-06	3.5e-05	1.02e-06	1.67e-05	1.72e-05	0.00251666	0	1.35e-05	0.0021076	8.76e-05	0.000743834	5.8e-05	2.32e-06	3.27e-06	2.05e-05	6.76e-06	2.2e-06	7.95e-05	5.05e-06	1.5e-05	7.4e-06	4.08e-06	8.57e-06	9.55e-05	0.000295047	0
1	0.00736908	2.54e-06	6.36e-06	5.92e-05	3.29e-05	6.45e-06	0.000145939	0.0075723	1.71e-06	4.92e-05	5.72e-06	9.89e-06	1.32e-06	1.05e-05	1.4e-05	2.14e-06	7.5e-05	0.000126543	1.92e-06	2.17e-05	2.37e-05	0	0.00545058	1.09e-06	3.75e-05	1.78e-06	2.9e-05	3.51e-05	0.00226289	0	3.28e-05	0.0024188	6.57e-05	0.000857113	0.000109529	4.36e-06	0	2.38e-05	7.95e-06	7.02e-06	3.95e-05	9.73e-06	1.28e-05	5e-06	1.99e-06	4.87e-06	8.13e-05	0.000202562	0
1	0.0167774	3.5e-06	2.65e-06	1.08e-05	8.9e-06	3.71e-06	9.67e-06	0.00964612	2.04e-06	1.69e-05	3.35e-06	1.73e-06	6.8e-06	2.1e-05	0	1.99e-06	0.000106314	8.93e-05	0	1.29e-05	6.52e-06	0	0.00485762	9.26e-06	2.17e-05	0	7.94e-06	2.67e-05	0.00314575	0	3.7e-06	0.00261398	7.35e-06	0.000568688	1.87e-05	2.71e-06	0	1.09e-05	5.03e-05	1.94e-06	1.42e-06	2.5e-06	9.27e-06	1.07e-06	7.72e-06	1.86e-06	8.94e-06	9.34e-05	3.74e-06
1	0.0115254	5.53e-06	0.00011193	3.2e-05	9.89e-05	6.49e-06	3.27e-05	0.0109098	7.09e-06	5.03e-05	7.59e-06	6.88e-06	1.55e-05	2.95e-05	0	0	0.000118575	0.000187246	0	2.33e-05	0.000138449	1.42e-06	0.00418942	1.01e-05	4.2e-05	0	2.42e-05	3.3e-05	0.00146893	0	9.84e-06	0.00331804	1.89e-05	0.0010639	0.00010425	2.68e-06	0	3.19e-05	3.68e-05	0	0	3.6e-05	1.93e-05	2.98e-06	0	3.48e-06	1.92e-05	0.000185385	1.12e-05
1	0.00763842	1.25e-05	0	3.94e-05	0	4.89e-06	0	0.00530022	0	4.29e-05	6.79e-06	0	0	4.85e-05	0	1.84e-06	4.53e-05	0.00015242	0	9.81e-06	2.58e-05	0	0.00307073	1.02e-06	1.55e-05	0	1.7e-05	1.27e-05	0.00120023	4.84e-06	2.39e-06	0.00290174	0	0.000339517	1.72e-06	5.25e-06	0	4.34e-05	8.99e-06	0	0	6.86e-06	2.12e-06	0	0	0	7.84e-06	8.1e-05	4.27e-06
1	0.00618206	4.77e-06	7.64e-06	7.08e-05	2e-05	4.8e-05	2.44e-05	0.00974518	5.54e-06	7.14e-05	1.26e-05	5.08e-06	7.06e-06	2.36e-05	0	6.82e-06	0.000128629	0.000115055	4.37e-06	2.42e-05	3.53e-05	0	0.00483675	1.22e-05	6.29e-05	4.67e-06	7.03e-06	4.03e-05	0.000898089	0	2.5e-05	0.00290281	3.48e-06	0.00059402	9.85e-05	2.26e-05	2.56e-06	8.35e-05	2.17e-05	0	2.83e-06	1.3e-05	3.21e-05	1.06e-05	1.79e-06	1.15e-05	1.74e-05	0.000357747	1.62e-05
1	0.0058329	5.78e-06	7.53e-06	6.17e-05	9.18e-06	2.33e-05	1.75e-05	0.0100319	1.77e-05	5.94e-05	1.12e-05	9.18e-06	3.1e-06	2.65e-05	0	8.58e-06	0.000114635	0.000101064	3.41e-06	2.13e-05	2.35e-05	0	0.00522713	9.77e-06	6.26e-05	6.57e-06	3.91e-06	5.98e-05	0.000923152	0	2.62e-05	0.00295305	1.07e-06	0.000551186	0.000113601	8.77e-06	3.41e-06	0.000138745	2.59e-05	1.47e-06	3.2e-06	1.01e-05	8.03e-06	6.98e-06	0	1.94e-05	1.19e-05	0.000289362	1.21e-05
1	0.0253171	1.48e-05	1.81e-06	9.5e-05	0	4.42e-06	4.34e-06	0.00961904	3e-05	4.25e-05	8.25e-06	3.21e-06	1.02e-06	2.3e-05	0	1.17e-05	7.63e-05	0.000138642	0	1.61e-05	2.12e-05	0	0.0033466	9.12e-06	5.41e-05	0	8.63e-06	3.52e-05	0.00128788	1.62e-06	3.82e-06	0.00328206	2.19e-06	0.000622005	5.36e-06	6e-06	2.39e-06	6.95e-05	1.39e-05	0	0	3.98e-05	1.13e-05	1.08e-06	0	4.32e-06	3e-05	9.53e-05	2.53e-05
1	0.00748675	1.08e-05	7.2e-06	5.67e-05	1.18e-05	9.06e-06	2.7e-05	0.00905893	2.49e-06	9.35e-05	8.41e-06	1.35e-05	4.47e-06	7.47e-06	1.12e-05	2.76e-06	0.000153141	0.000111858	3.12e-05	2.01e-05	7.79e-05	1.69e-06	0.00438542	1.32e-05	0.000257948	0	7.34e-06	4.2e-05	0.00129786	1.19e-06	6.43e-06	0.0041517	5.02e-06	0.000771221	2.76e-05	2.94e-06	2.83e-05	3.76e-05	1.84e-05	1.85e-05	1.99e-06	1.71e-05	6.89e-05	3.81e-05	4.09e-06	8.49e-06	1.04e-05	0.000713828	2.04e-06
1	0.00743861	3.05e-06	5.05e-06	4.93e-05	1.93e-05	2.3e-05	2.83e-05	0.0101919	1.11e-05	5.78e-05	2.34e-05	9.93e-06	1.81e-05	1.42e-05	0	4.52e-06	0.000132942	0.000141184	1.77e-06	1.56e-05	5.34e-05	0	0.0048434	4.71e-05	4.34e-05	0	1.22e-05	5.45e-05	0.00168065	1.29e-06	1.02e-05	0.00343487	1.07e-05	0.000950025	1.62e-05	1.73e-06	2.38e-06	3.87e-05	1.18e-05	1.81e-06	2.76e-06	1.81e-05	1.5e-05	2.7e-05	2.8e-06	3.66e-06	4.28e-05	0.000427987	1.11e-05
1	0.00787442	1.38e-05	2.97e-06	0.000123365	1.21e-05	6.69e-06	2.99e-05	0.00981669	8.92e-06	5.25e-05	3.47e-06	2.3e-05	5.14e-06	2.83e-05	1.72e-06	4e-06	9.05e-05	0.000233595	3.19e-06	1.42e-05	6.38e-05	1e-06	0.00428367	2.39e-05	3.86e-05	0	1.67e-05	3.26e-05	0.0018962	1.77e-06	1.74e-05	0.00344227	1.18e-06	0.000603202	1.73e-05	3.59e-06	1.37e-05	8.21e-05	3.03e-05	1.71e-05	2.06e-06	2.09e-05	2.01e-05	3.77e-06	0	1.29e-05	4.84e-05	0.000484234	9.5e-06
1	0.00753761	1.05e-05	2.44e-05	0.000169399	1.95e-05	5.84e-06	2.45e-05	0.0140853	4.22e-05	4.57e-05	4.24e-06	2.62e-05	2.43e-06	2.13e-05	4.68e-06	5.22e-06	8.97e-05	0.00020559	1.94e-06	2.16e-05	7.4e-05	1.96e-06	0.0045585	3.36e-05	5.1e-05	0	1.51e-05	3.57e-05	0.00121591	2.78e-06	3.07e-05	0.00349671	2.89e-06	0.000669678	2.68e-05	3.68e-06	1.3e-05	0.000204416	2.43e-05	3.09e-05	2.51e-06	5.38e-05	2.33e-05	3.77e-06	0	6.67e-06	9.9e-05	0.000233888	9.7e-06
1	0.0102925	9.15e-06	9.41e-06	3.9e-05	3.31e-06	6.46e-06	1.41e-05	0.00788183	2.4e-06	4.49e-05	2.03e-06	1.49e-05	0	1.41e-05	9.87e-06	2.56e-06	0.00010402	0.000104941	6.4e-06	3.03e-05	1.79e-05	5.72e-06	0.00407677	1.74e-05	0.000100662	1.99e-06	3.42e-06	2.61e-05	0.00241531	0	1.03e-05	0.00400935	4.69e-05	0.000411365	1.94e-05	7.46e-06	1.62e-05	3.81e-05	7.6e-05	0	5.4e-06	5.41e-06	3.98e-05	3.76e-05	1.43e-06	2.13e-05	1.64e-05	0.00110592	1.37e-06
1	0.00777439	9.78e-06	9.5e-06	9.96e-05	4.94e-06	1.11e-05	2.05e-05	0.011122	1.94e-05	7.71e-05	6.52e-06	1.88e-05	1.45e-06	1.71e-05	6.86e-06	6.41e-06	9.29e-05	0.000138782	1.39e-05	3.85e-05	4.79e-05	0	0.00427528	2.57e-05	0.000146285	0	7.34e-06	4.33e-05	0.00475702	1.92e-06	1.95e-05	0.00343506	0.000203052	0.000535235	2.04e-05	1.42e-05	2.33e-05	0.000110953	6.37e-05	4.42e-06	5.83e-06	1.79e-05	2.09e-05	3.14e-05	0	9.27e-06	4.8e-05	0.000527382	7.67e-06
1	0.00665288	3.78e-06	2.93e-06	5.11e-05	3.93e-06	2.37e-05	2.05e-05	0.0089031	5.91e-06	4.34e-05	1.14e-05	1.45e-05	4.03e-06	2.02e-05	0	6.01e-06	8.5e-05	0.000161757	2.62e-06	1.32e-05	3.18e-05	3.66e-06	0.0040649	1.65e-05	4.89e-05	2.79e-06	1.36e-05	1.54e-05	0.00141779	0	1.89e-05	0.00311625	1.2e-06	0.000494582	5.15e-05	1.75e-06	2.29e-06	6.28e-05	1.72e-05	1.11e-05	2.33e-06	1.15e-05	1.77e-05	4.13e-05	1.26e-06	7.46e-06	2.66e-05	0.000511149	1.48e-05
1	0.0068359	4.39e-06	2.65e-06	7.22e-05	4.27e-06	1.17e-05	1.93e-05	0.00987774	1.26e-05	5.3e-05	4.77e-06	1.57e-05	4.53e-06	1.34e-05	0	3.6e-06	0.000105852	0.000149083	2.7e-06	2.56e-05	7.36e-05	6.51e-06	0.00410527	5.58e-05	9.44e-05	2.4e-06	1.4e-05	2.33e-05	0.00137306	1.44e-06	2e-05	0.00339901	2.54e-06	0.000700176	0.000161164	1.44e-06	3.97e-06	0.000149171	2.06e-05	0	1.25e-06	2.28e-05	1.6e-05	2.54e-05	1.64e-06	4.99e-06	4.42e-05	0.000749853	1.83e-05
1	0.0088871	7.41e-06	1.84e-05	0.000109216	7.07e-06	1.79e-05	2.35e-05	0.012529	1.06e-05	7.78e-05	2.71e-06	8.95e-06	4.33e-06	5.83e-06	0	1.49e-05	0.000106366	8.16e-05	1.37e-06	3.27e-05	3.71e-05	0	0.0051031	5.23e-05	7.91e-05	0	8.64e-06	5.12e-05	0.00116823	1.17e-06	3.64e-05	0.00334768	0	0.000432788	3.48e-06	7.1e-06	5.93e-06	5.99e-05	1.4e-05	0	2.27e-05	1.88e-05	2.73e-06	0	0	8.2e-06	2.78e-05	0.000136637	2.79e-05
1	0.00772369	1.03e-05	0.000166455	9.4e-05	3.23e-05	1.27e-05	3.57e-05	0.00928277	4.84e-06	8.85e-05	1.03e-05	5.6e-05	2.92e-06	8.35e-06	5.83e-06	4.97e-06	0.000160716	0.00013533	2.39e-06	5.38e-05	7.45e-05	0	0.00669831	6.26e-06	0.000122439	0	6.07e-06	8.71e-05	0.00114854	1.15e-06	2.85e-05	0.00356206	2.37e-06	0.000682324	1.64e-05	1.88e-06	3.57e-06	3.54e-05	1.22e-05	0	2.05e-06	1.4e-05	1.63e-05	1.18e-05	0	3.96e-05	1.68e-05	0.00061155	2e-06
1	0.0110373	6.29e-06	4.16e-06	7.41e-05	1.24e-05	2.67e-05	1.2e-05	0.0101698	3.39e-06	4.44e-05	4.76e-05	1.08e-05	3.26e-06	1.3e-05	2.77e-06	1.36e-06	0.000199363	0.000101409	3.37e-06	2.67e-05	2.87e-05	0	0.00416622	2.71e-06	5.06e-05	0	4.82e-06	0.000414688	0.00350167	0	2.69e-05	0.00227999	0	0.000994945	2.04e-05	1.12e-05	7.85e-06	3.51e-05	3.48e-05	4.89e-06	0	4.57e-06	1.32e-05	8.56e-06	4.79e-06	1.77e-05	2.09e-05	0.000152165	0
1	0.0144108	9.46e-06	1.07e-05	0.000103784	2.61e-05	3.8e-05	1.2e-05	0.0138952	7.25e-06	6.95e-05	3.16e-06	2.18e-05	2.51e-06	8.38e-06	4.45e-06	2.12e-06	0.000278747	9.51e-05	1.19e-05	2.91e-05	6.03e-05	0	0.00433431	5.23e-06	0.000107492	1.12e-06	7.45e-06	0.00131504	0.00300997	0	2.48e-05	0.00234886	0	0.000596485	4.82e-05	1.27e-05	1.23e-05	6.61e-05	2.46e-05	1.08e-06	0	1.94e-05	4.3e-05	1.95e-05	3.39e-06	1.56e-05	6.06e-05	0.000196582	0
1	0.00710795	0	0	5.06e-05	0	5.87e-06	3.1e-05	0.00831668	1.6e-05	3.82e-05	6.5e-06	4.75e-06	1.33e-06	1.73e-05	0	6.52e-06	0.000126855	0.000176117	0	1.68e-05	1.68e-05	0	0.00420491	0	6.18e-06	2.86e-06	4.96e-06	2.53e-05	0.00112246	1.12e-06	5.55e-06	0.00219755	2.15e-06	0.000420762	5.54e-05	2.87e-06	0	3.67e-05	2.69e-05	0	5.94e-06	3.45e-06	4.9e-05	2.99e-06	0	1.52e-06	8.41e-06	0.000173209	4.73e-05
1	0.00706489	1.24e-06	4.76e-05	4.41e-05	0	5.92e-06	2.75e-05	0.00906282	2.05e-05	4.72e-05	6.8e-06	1.53e-06	0	2.23e-05	0	9.3e-06	0.000116771	0.000186225	0	1.55e-05	1.29e-05	1.47e-06	0.00427256	0	6.47e-06	1.13e-06	8.13e-06	2.99e-05	0.00113215	0	3.98e-06	0.0019796	0	0.000377675	5.84e-05	3.88e-06	0	3.48e-05	2.81e-05	0	1.4e-05	4.3e-06	5.15e-05	0	0	3.14e-06	5.8e-06	0.000205296	5.04e-05
1	0.00855579	4.34e-06	1.23e-05	5.98e-05	1.23e-05	1e-05	1.32e-05	0.00993521	8.71e-06	5.51e-05	3.86e-06	1.13e-05	5.27e-06	1.51e-05	7.95e-06	4.84e-06	0.000106115	0.000209756	1.32e-06	3.75e-05	3.33e-05	0	0.00421519	1.12e-05	7.03e-05	0	1.26e-05	0.000633715	0.00320471	1.29e-06	2.3e-05	0.00370829	3.41e-06	0.00052645	3.11e-05	3.41e-06	2.13e-06	7.36e-05	1.75e-05	1.25e-05	7.32e-06	2.83e-05	2.25e-05	2.99e-06	1.86e-06	2.57e-05	4.04e-05	0.000567536	1.43e-06
1	0.00948685	4.15e-06	3.81e-05	8.1e-05	1.07e-05	9.54e-06	1.14e-05	0.01139	5.33e-06	4.14e-05	3.82e-06	1.21e-05	6.81e-06	1.61e-05	6.16e-06	4.63e-06	0.000123252	0.000228753	0	2.87e-05	4.06e-05	1.8e-06	0.00435951	4.61e-06	9e-05	0	6.11e-06	0.000679102	0.00344136	0	2.15e-05	0.00360433	4.14e-06	0.00046993	1.96e-05	6.16e-06	0	5.01e-05	1.5e-05	1.85e-06	7.52e-06	2.02e-05	1.7e-05	2.09e-06	0	2.02e-05	3.09e-05	0.000413086	0
1	0.00721219	8.67e-06	3.34e-06	4.53e-05	9.83e-06	2.76e-05	7.77e-06	0.00862294	0	0.000211428	5.72e-06	2.86e-06	0	6.83e-06	1.4e-06	2.35e-06	7.02e-05	0.001083	5.54e-06	1.42e-05	0.000135915	0	0.00506622	2.9e-06	4.43e-05	0	5.58e-06	1.94e-05	0.0103054	0	7.89e-06	0.00307326	2.41e-06	0.00036258	1.48e-05	2.83e-06	4.76e-06	2.71e-05	1.48e-05	4.42e-06	2.09e-06	7.34e-06	6.47e-05	1.17e-05	0	3.06e-05	3.16e-06	0.000165831	8.71e-06
1	0.00794856	1.4e-05	4.65e-06	6.21e-05	1.2e-05	2.47e-05	1.06e-05	0.00915815	1.54e-06	0.000176831	7.15e-06	4.4e-06	0	1.05e-05	2.94e-06	4.19e-06	7.72e-05	0.000694876	1.05e-05	1.53e-05	0.000133095	0	0.00473734	3.61e-06	4.89e-05	0	8.58e-06	2.27e-05	0.00803708	0	1.01e-05	0.00308011	3.22e-06	0.000412882	1.83e-05	3.41e-06	4.94e-06	4.97e-05	1.92e-05	3.8e-06	2.13e-06	1.3e-05	0.00010775	1.62e-05	0	3.27e-05	6.23e-06	0.000167805	1.22e-05
1	0.00705441	1.11e-05	4.32e-05	8.1e-05	3.46e-06	1.64e-05	3.19e-05	0.0146043	1.77e-05	9.04e-05	9.28e-06	1.35e-05	1.71e-06	9.81e-06	1.77e-06	1.03e-05	0.000159419	0.000127953	3.48e-05	1.98e-05	5.63e-05	0	0.00482977	4.28e-05	0.000236984	1.03e-06	5.1e-06	4.5e-05	0.00109536	0	1.89e-05	0.00354146	3.63e-06	0.000729107	8.62e-05	8.01e-06	4.38e-05	0.000100598	3.25e-05	3.53e-06	2.71e-06	3.22e-05	1.94e-05	5.03e-05	0	2.21e-05	4.68e-05	0.000318551	1.78e-05
1	0.0075825	1.17e-05	2.06e-06	9.7e-05	1.07e-05	2e-05	2.46e-05	0.0124781	1.95e-05	5.79e-05	7.17e-06	1.07e-05	5.16e-06	1.14e-05	2.04e-06	6.22e-06	0.000112478	0.000130529	1.56e-05	2.42e-05	5.09e-05	2.06e-06	0.00454054	8.27e-05	0.000143127	1.4e-06	5.33e-06	4.38e-05	0.00131712	0	2.32e-05	0.00340391	1.11e-05	0.000652702	4.53e-05	9.7e-06	3.38e-05	0.000179468	1.6e-05	2.97e-06	3.09e-06	4.07e-05	1.95e-05	2.85e-05	1.81e-06	5.22e-06	4.8e-05	0.000457145	2.41e-05
1	0.00650041	1.28e-05	0.000163244	9.36e-05	1.79e-05	1.07e-05	3.47e-05	0.0129027	9.25e-06	8.6e-05	6.25e-06	1.93e-05	2.29e-06	1.62e-05	3.4e-06	9.11e-06	0.000131811	0.000161314	5.01e-06	2.57e-05	0.0001765	0	0.00503791	8.06e-06	5.16e-05	3.18e-06	7.8e-06	3.76e-05	0.00141651	1.66e-06	1.02e-05	0.00384425	5.44e-06	0.000990231	0.000173776	1.87e-06	1.01e-06	0.00019421	3.6e-05	1.57e-05	1.69e-05	2.92e-05	2.01e-05	1.27e-05	3.08e-06	2.84e-06	2.86e-05	0.000405408	1.54e-06
1	0.00642123	1.25e-05	4.58e-05	6.34e-05	2.57e-05	7.51e-06	2.35e-05	0.0147108	6.39e-06	0.000100305	4.16e-06	1.24e-05	4.8e-06	1.02e-05	1.8e-06	8.43e-06	0.000164342	0.000270914	4.1e-06	2.59e-05	2.99e-05	0	0.00528219	1.41e-05	3.58e-05	1.32e-05	7.08e-06	9.07e-05	0.00147048	0	2.06e-05	0.00320645	2.43e-06	0.000475014	7.91e-05	4.61e-06	2.76e-06	0.00010143	2.54e-05	1.05e-06	5.46e-05	0.000174399	2.33e-05	8.88e-06	2.27e-06	8.05e-06	1.63e-05	0.000262246	2.77e-06
1	0.0100086	8.42e-06	2.79e-06	4.34e-05	2.26e-06	2.24e-05	1.78e-05	0.00789514	5.91e-06	4.36e-05	5.19e-06	4.94e-05	4.94e-06	1.38e-05	1.98e-06	1.92e-06	0.000102573	8.3e-05	4.27e-05	1.83e-05	4.72e-05	2.38e-06	0.00507814	7.49e-06	0.000159937	8.29e-06	9.13e-06	0.00012662	0.00421197	0	2.51e-05	0.00304701	2.12e-06	0.00079161	2.3e-05	8.4e-06	2.26e-05	5.76e-05	1.86e-05	5.16e-06	4.28e-06	1.21e-05	2.57e-05	6.27e-05	3.64e-06	1.76e-05	1.89e-05	0.000352214	7.07e-06
1	0.0117344	1.33e-05	8.59e-06	5.64e-05	3.33e-06	3.44e-05	3.85e-05	0.0106324	4.99e-06	6.82e-05	6.65e-06	6.79e-05	4.83e-06	1.07e-05	2.76e-06	4.7e-06	0.000409261	9.52e-05	6.92e-05	1.76e-05	4.12e-05	1.42e-06	0.00518884	5.76e-06	0.000117442	6.48e-06	7.75e-06	0.000117878	0.00559441	0	1.81e-05	0.00312701	7.82e-06	0.000942955	2.37e-05	5.22e-06	1.98e-06	6.75e-05	4.46e-05	3.34e-06	1.49e-06	1.69e-05	3.91e-05	3.45e-05	2.39e-06	5.9e-06	2.44e-05	0.000390758	2.05e-06
1	0.00816088	4.23e-06	9.71e-05	6.11e-05	3.94e-05	1.67e-05	2.33e-05	0.0111543	2.9e-05	6.83e-05	9.28e-06	6.31e-05	9.92e-06	1.46e-05	0	1.6e-05	0.000105568	0.000141359	3.02e-06	1.79e-05	4.15e-05	0	0.00501492	1.5e-05	2.62e-05	0	7.25e-06	7.52e-05	0.00119959	1.22e-06	8.58e-05	0.00348612	6.06e-06	0.000656144	6.56e-05	8.99e-06	4.06e-06	0.000112043	1.75e-05	1.68e-06	0	4.37e-05	2.9e-05	1.23e-05	1.81e-06	8.99e-06	6.64e-05	0.000241224	2.78e-06
1	0.00977123	4.57e-06	5.12e-05	5.48e-05	4.56e-05	1.66e-05	2.76e-05	0.0108965	2.69e-05	6.98e-05	5.67e-06	0.000162944	6.59e-06	1.42e-05	0	1.44e-05	0.000103444	0.000125667	0	1.42e-05	5.46e-05	0	0.00464629	1.45e-05	2.62e-05	0	6.73e-06	7.8e-05	0.00121179	1.16e-06	3.62e-05	0.00346171	5.65e-06	0.000671016	7.38e-05	9.62e-06	5.02e-06	0.000208708	1.85e-05	3.79e-06	1.21e-06	3.56e-05	6.01e-05	1.39e-05	1.51e-06	9.55e-06	5.36e-05	0.000239625	1.42e-06
1	0.00876333	7.36e-06	9.75e-06	3.01e-05	8.21e-06	1.37e-05	1.19e-05	0.0128004	9.37e-06	2.32e-05	2.48e-06	6.97e-06	2.18e-06	1.11e-05	1.68e-06	3.34e-06	8.41e-05	9.36e-05	5.84e-06	1.58e-05	2.21e-05	1.68e-06	0.00537222	1.61e-05	1.98e-05	2.29e-06	9.99e-06	1.08e-05	0.00209803	0	1.67e-05	0.00242165	3.89e-06	0.000659918	3.41e-05	1.16e-05	4.12e-06	3.88e-05	1.16e-05	1.46e-06	0	1.17e-05	1.29e-05	1.75e-05	4.31e-05	5.56e-06	1.98e-05	0.000158465	3.23e-06
1	0.00621754	5e-06	3.04e-05	3.69e-05	1.2e-05	4.57e-06	2.02e-05	0.00861503	1.81e-05	2.27e-05	2.45e-06	7.07e-06	0	7.91e-05	1.62e-06	0	0.000165409	0.00016412	0	1.22e-05	1.59e-05	0	0.00525199	4.45e-06	4.5e-05	1.74e-06	6.66e-06	2.63e-05	0.00122715	0	1.18e-05	0.0022779	6.56e-06	0.000511657	7.24e-05	0	2.1e-06	4.97e-05	3e-05	3.89e-06	0	2.02e-05	4.63e-05	3.59e-06	2.16e-05	6.41e-06	2.03e-05	0.00126044	9.82e-06
1	0.00713401	1.89e-05	2.53e-05	5.49e-05	9.35e-06	2.15e-05	2.82e-05	0.0104838	2.66e-06	7.06e-05	6.24e-06	2.12e-05	2.8e-06	9.79e-06	6.82e-06	3.35e-06	0.000101441	0.00012622	1.5e-05	2.43e-05	4.01e-05	0	0.00428337	1.15e-05	0.000140414	2.27e-06	2.82e-05	5.45e-05	0.00118639	0	1.1e-05	0.00369958	1.16e-05	0.000603299	2.42e-05	9.19e-06	2.05e-05	6.57e-05	1.95e-05	8.3e-06	8.62e-06	2.46e-05	3.59e-05	3.69e-05	1.56e-06	7.71e-06	1.1e-05	0.000694247	7.37e-06
1	0.00618709	1.95e-05	2.37e-05	6.25e-05	6.72e-06	2.1e-05	1.67e-05	0.0102978	2.21e-06	7.3e-05	7.74e-06	9.67e-06	4.29e-06	9.92e-06	7.22e-06	3.72e-06	0.000125943	0.000109915	1.44e-05	3e-05	2.73e-05	0	0.00426757	5.79e-06	0.000156141	1.05e-06	5.54e-06	3.6e-05	0.00114001	0	1.04e-05	0.00361518	6.8e-06	0.000606331	1.78e-05	6.59e-06	1.7e-05	5.16e-05	1.94e-05	3.62e-06	1.24e-06	1.5e-05	4.44e-05	2.97e-05	1.45e-06	1.68e-05	1.01e-05	0.000501193	8.69e-06
1	0.00788464	3.33e-06	2.1e-06	5.8e-05	6.67e-06	1.1e-05	4.24e-05	0.00881994	1.86e-05	5.86e-05	4.92e-06	6.08e-06	8.86e-06	9.62e-06	1.92e-06	2.98e-06	9.1e-05	0.000122626	1.8e-06	2.63e-05	4.99e-05	0	0.0055401	1.1e-05	8.19e-05	0	8.8e-06	3.28e-05	0.00170393	0	1.83e-05	0.00288841	7.36e-06	0.000546855	1.76e-05	3.77e-06	0	0.000129385	1.15e-05	1.95e-05	2.52e-06	2.19e-05	1.59e-05	2.16e-06	0	8.49e-06	4.04e-05	0.000274397	6.71e-06
1	0.00747343	3.48e-06	1.2e-05	6.19e-05	1.58e-05	7.45e-06	2.43e-05	0.00932904	7.05e-06	5.3e-05	1.05e-05	1.13e-05	4.72e-06	0.000223619	0	2.62e-06	0.00014844	0.000253062	3.58e-06	1.8e-05	2.23e-05	0	0.0036176	5.71e-06	2.88e-05	1.05e-05	2.41e-05	4.93e-05	0.00118076	1.82e-06	1.23e-05	0.00353689	8.34e-06	0.000538037	1.4e-05	2.14e-06	2.02e-06	3.45e-05	1.34e-05	2.2e-06	2.69e-06	1.24e-05	2.01e-05	8.22e-06	1.17e-06	2.02e-05	2.87e-05	0.00037556	4.84e-06
1	0.00770656	3.47e-06	0.000415197	6.67e-05	4.52e-05	7.83e-06	4.96e-05	0.00983535	1.37e-05	4.69e-05	7.92e-06	1.22e-05	6.29e-06	3.48e-05	0	7.65e-06	0.000168756	0.000198797	4.1e-06	0.000108087	3.59e-05	1.09e-06	0.00383999	6.18e-06	4.3e-05	4.5e-06	8.67e-06	6.75e-05	0.00149471	2.42e-06	7.62e-06	0.00428069	1.14e-05	0.000597385	2.44e-05	3.05e-06	4.53e-06	3.23e-05	1.53e-05	5.98e-06	1.78e-06	5.2e-05	2.93e-05	7.98e-06	7.19e-06	1.36e-05	2.6e-05	0.00173518	0
1	0.00869168	8.2e-06	1.33e-05	1.6e-05	4.59e-06	9.7e-06	9.54e-06	0.00855377	1.88e-06	3.31e-05	3.85e-06	1.49e-05	5.96e-06	1.83e-05	0	2.68e-06	9.96e-05	0.000126583	6.99e-06	2.9e-05	5.92e-06	0	0.00377096	3.85e-06	7.12e-05	0	1.64e-05	2.28e-05	0.00209834	0	7.34e-06	0.00249649	1.67e-06	0.000524016	3.82e-05	1.51e-06	6.57e-06	4.45e-05	1.32e-05	1.7e-06	1.5e-06	9.62e-06	9.59e-06	1.92e-05	1.28e-06	2.8e-06	1.1e-05	0.000707438	7.95e-06
1	0.00874156	5.4e-06	9.58e-06	1.37e-05	5.68e-06	9.77e-06	7.89e-06	0.0084712	1.81e-06	3.37e-05	3.37e-06	1.34e-05	4.94e-06	2.04e-05	0	1.75e-06	9.23e-05	0.000130006	6.28e-06	3.19e-05	5.38e-06	0	0.00370238	3.75e-06	6.37e-05	0	1.54e-05	2.13e-05	0.00208212	0	7.44e-06	0.00231839	2.26e-06	0.000519533	2.9e-05	1.5e-06	5.63e-06	3.92e-05	1.35e-05	1.18e-06	1.83e-06	9.1e-06	9.4e-06	1.52e-05	1.1e-06	2.5e-06	8.15e-06	0.000688389	7.81e-06
1	0.00701603	9.98e-06	5.17e-05	8.79e-05	3.75e-06	8.19e-06	1.76e-05	0.012162	3.66e-06	8.37e-05	3.35e-06	1.86e-05	4.29e-06	1.57e-05	9.33e-06	4.19e-06	0.000103129	0.000142736	6.21e-06	1.7e-05	1.42e-05	1.51e-06	0.00496412	9.46e-06	0.000102953	1.3e-06	9.03e-06	2.6e-05	0.00104385	7.59e-06	0.000279284	0.00339028	4.96e-06	0.000569254	1.8e-05	4.2e-06	9.71e-06	0.000106889	3.19e-05	1.23e-06	1.84e-06	1.04e-05	2.64e-05	8.92e-06	2.24e-06	1.87e-05	1.84e-05	0.000772669	1.01e-05
1	0.00726271	3.19e-06	2.46e-05	7.11e-05	4.65e-06	1.42e-05	1.66e-05	0.0142293	3.88e-06	0.000100899	6.42e-06	1.62e-05	2.76e-06	1.55e-05	1.93e-05	3.33e-06	0.000148999	0.000168207	5.13e-06	3.27e-05	1.84e-05	1.46e-06	0.00548977	9.82e-06	8.83e-05	1.38e-06	1.53e-05	4.27e-05	0.00103865	1.66e-06	0.000251251	0.00348872	4.75e-06	0.000783283	2.08e-05	8.67e-06	6.73e-06	0.00012845	2.32e-05	1.77e-05	1.53e-05	1.84e-05	3.73e-05	1.76e-05	2.28e-06	1.01e-05	3.13e-05	0.000820821	4.49e-06
1	0.00652908	6.65e-06	9.88e-06	6.69e-05	9.34e-06	1.1e-05	2.45e-05	0.0118059	3.21e-06	8.04e-05	4.29e-06	1.18e-05	3.56e-06	9.44e-06	1.74e-06	6.47e-06	8.66e-05	0.000114281	8.74e-06	3.41e-05	3.49e-05	1.41e-06	0.00520337	7.03e-06	5.78e-05	0	7.86e-06	4.49e-05	0.00116913	0	2.42e-05	0.00345192	1.05e-06	0.000573596	4.64e-05	9.56e-06	2.71e-05	0.000119956	3.54e-05	0	4.62e-06	1.14e-05	3.97e-05	9.5e-06	2.04e-06	2.07e-05	1.54e-05	0.000377525	3.7e-06
1	0.00587755	4.56e-06	4.43e-05	6.59e-05	3.44e-06	8.86e-06	2.65e-05	0.011164	2.69e-06	8.37e-05	5.66e-06	9.59e-06	3.03e-06	1.38e-05	1.68e-06	8.73e-06	0.000152195	0.000140559	1.48e-05	1.85e-05	3.99e-05	0	0.00678623	7.43e-06	8.38e-05	1.15e-06	8.55e-06	4.99e-05	0.00102475	0	2.66e-05	0.00331379	1.33e-06	0.000521836	2.95e-05	1.19e-05	4.31e-05	0.000129926	4.31e-05	0	2.91e-06	1.13e-05	4.33e-05	2.5e-05	1.43e-06	5.78e-06	1.64e-05	0.000301167	2.26e-06
1	0.00632326	6.07e-06	1.55e-05	5.46e-05	9.36e-06	1.28e-05	4.58e-05	0.0126017	4.5e-06	8e-05	8.46e-06	1.53e-05	1.33e-06	1.39e-05	5.69e-06	1.1e-05	0.000117938	0.000124228	2.89e-05	2.76e-05	4.11e-05	4.24e-06	0.00414902	4.52e-06	0.000139273	1.71e-06	6.1e-06	2.91e-05	0.00102335	0	1.87e-05	0.00366618	2.28e-06	0.0005006	3.68e-05	8.32e-06	0	6.01e-05	2.11e-05	1.93e-05	1.62e-06	1.57e-05	2.6e-05	6.35e-05	1.23e-06	4.3e-05	1.97e-05	0.000612804	4.96e-06
1	0.00670744	7.95e-06	8.79e-06	5.44e-05	5.85e-06	1.31e-05	0.000123886	0.0100706	3.34e-06	8.02e-05	9.96e-06	6.47e-06	0	1.89e-05	1.21e-06	8.8e-06	8.88e-05	8.94e-05	3.97e-05	3.84e-05	3.66e-05	0	0.00452787	6.34e-06	0.000192085	0	6.18e-06	4.62e-05	0.00081863	0	5.2e-05	0.00320594	1.71e-06	0.000459578	4.2e-05	1.62e-05	2.17e-05	6.93e-05	3.15e-05	4.29e-06	3.52e-06	6.1e-06	7.1e-05	5.33e-05	2.26e-06	2.06e-05	3.86e-05	0.000338009	6.74e-06
1	0.0152378	4.12e-06	1.79e-05	3.54e-05	2.94e-05	6.16e-06	2.24e-05	0.0117327	0	4.86e-05	1.12e-05	7.95e-06	6.7e-06	1.43e-05	4.08e-06	2.43e-06	0.000102434	0.000240865	4.62e-05	2.75e-05	1.66e-05	0	0.00581297	3.2e-06	7.21e-05	0	3.44e-05	1.08e-05	0.00191622	0	6.89e-06	0.00411398	2.27e-06	0.001065	2.31e-05	4e-06	0	4.49e-05	5.21e-06	0	1.67e-05	9.85e-06	8.24e-06	0	1.75e-06	1.73e-06	1.24e-05	0.000148687	0
1	0.0193716	2.54e-06	4.9e-05	1.82e-05	1.67e-05	4.84e-06	1.53e-05	0.0108	1.12e-06	2.82e-05	1.1e-05	2.89e-06	4.43e-06	9.95e-06	2.93e-06	1.93e-06	5.75e-05	0.000186062	3.21e-05	1.48e-05	6.86e-06	0	0.00551636	1.33e-06	3.88e-05	1.8e-06	3.34e-05	7.02e-06	0.00223598	0	3.92e-06	0.00387276	1.31e-06	0.000776166	1.64e-05	1.21e-06	0	2.42e-05	4.01e-06	0	1.16e-05	6.01e-06	8.85e-06	1.12e-06	5.03e-06	1.28e-06	9.55e-06	0.000123221	0
1	0.00755282	6.28e-06	1.13e-05	4.52e-05	1.62e-05	2.49e-05	2.45e-05	0.00910664	2.4e-06	5.74e-05	1.02e-05	9.46e-06	2e-06	9.09e-06	6.18e-06	2.42e-05	0.000109968	0.000133822	3.98e-06	3.19e-05	2.84e-05	1.36e-06	0.00460084	3.85e-06	8.53e-05	0	3.86e-06	4.6e-05	0.0014021	0	7.04e-05	0.00445135	4.99e-06	0.000581781	2.46e-05	6.01e-06	6.38e-06	4.63e-05	2.21e-05	1.75e-06	1.43e-06	1.38e-05	2.77e-05	1.46e-05	2.64e-06	1.93e-05	1.57e-05	0.000305903	4.45e-06
1	0.00643563	6.44e-06	2.05e-05	5.26e-05	9.72e-06	1.5e-05	2.56e-05	0.0111205	5.24e-06	6.88e-05	1.01e-05	1.25e-05	1.3e-06	9.55e-06	5.05e-06	3.06e-05	9.49e-05	0.000134628	3.83e-06	2.69e-05	4.47e-05	0	0.00439687	2.94e-06	8.28e-05	0	4.93e-06	4.17e-05	0.00106478	0	0.000242356	0.00471837	3.84e-06	0.000676015	4.39e-05	5.4e-06	4.87e-06	8.61e-05	3.12e-05	2.64e-06	0	2.95e-05	2.48e-05	1.44e-05	1.35e-06	1.03e-05	2.23e-05	0.000251854	4.63e-06
1	0.00838581	1.09e-05	2.55e-06	6.54e-05	2.62e-05	8.5e-05	4.06e-05	0.0091275	1.27e-05	5.61e-05	7.51e-06	1.3e-05	2.75e-06	1.73e-05	3.72e-06	8.26e-06	0.000144269	0.000209969	0	2.77e-05	3.26e-05	3.78e-06	0.00446926	4.91e-06	5.76e-05	2.03e-06	9.09e-06	7.52e-05	0.00203084	1.03e-06	1.89e-05	0.00450453	1.59e-06	0.000551588	1.59e-05	8.38e-06	0	0.000192618	1.92e-05	0	7.69e-06	1.98e-05	1.66e-05	9.7e-05	4.28e-06	6.85e-06	2.56e-05	0.000513966	1.22e-05
1	0.00824759	1.16e-05	2.13e-06	6.03e-05	2.55e-05	4.32e-05	3.48e-05	0.0102459	2.14e-05	6.54e-05	6.34e-06	1.33e-05	6.74e-06	1.2e-05	1.22e-05	5.85e-06	0.000128885	0.00019074	1.55e-06	2.9e-05	4.58e-05	1.13e-06	0.00410017	5.25e-06	4.79e-05	1.42e-06	9.4e-06	8.54e-05	0.00135648	1.14e-06	2.09e-05	0.00447691	6.74e-06	0.000674709	2.57e-05	2.04e-05	0	9.24e-05	1.05e-05	0	1.73e-05	3.06e-05	4.61e-05	4.85e-05	0	2.66e-05	4.48e-05	0.000325389	2.02e-05
1	0.00604784	5.62e-06	1.19e-05	7.75e-05	1.81e-05	8.96e-06	2.25e-05	0.00964854	4.71e-06	8.63e-05	5.11e-06	9.24e-06	5.57e-06	6.17e-06	2.28e-06	1e-05	7.59e-05	0.000129045	3.09e-05	2.52e-05	5.2e-05	0	0.00426992	1.29e-05	0.000174751	1.58e-05	7.51e-06	4.97e-05	0.00116343	0	2.09e-05	0.00287721	5.99e-06	0.000705686	1.07e-05	3.76e-06	3.31e-05	0.000186377	1.18e-05	1.79e-06	2.68e-06	3.4e-05	0.00025236	2.85e-05	1.07e-06	2.42e-05	2e-05	0.000204847	1.33e-05
1	0.00558416	6.18e-06	1.17e-05	9.55e-05	1.31e-05	8.7e-06	9.56e-06	0.00950543	1.14e-05	7.58e-05	5.53e-06	1.96e-05	3.66e-06	2.96e-06	0	1.36e-05	6.26e-05	0.000103772	3.43e-05	2.29e-05	4.89e-05	0	0.00503232	3.91e-05	0.00017785	1.07e-05	5.89e-06	4.39e-05	0.000982196	0	1.41e-05	0.00271625	2.72e-06	0.00092265	7.68e-06	5.72e-06	3.13e-05	0.00024265	6.53e-06	2.37e-06	2.48e-06	5.86e-05	0.000209138	2.08e-05	0	2.13e-05	3.92e-05	0.000123854	1.59e-05
1	0.0082244	4.56e-05	5.17e-05	6.09e-05	1.36e-05	1.72e-05	1.82e-05	0.00989631	2.1e-05	9.06e-05	6.73e-06	1.8e-05	8.97e-06	1e-05	1.09e-06	5.19e-06	0.000169037	0.00015522	4.64e-05	3.17e-05	5.49e-05	0	0.00361393	4.03e-06	0.000111369	0	8.86e-06	8.16e-05	0.00179194	5.08e-06	1.75e-05	0.00408594	1.04e-05	0.000634688	4.09e-05	1.7e-05	6.87e-06	6.78e-05	2.02e-05	0	1.19e-06	1.34e-05	3.19e-05	4.84e-05	3.67e-06	2.49e-05	1.98e-05	0.000332117	1.4e-05
1	0.00813122	5.49e-05	3.22e-06	4.64e-05	2.11e-05	1.69e-05	1.95e-05	0.0118087	6.42e-06	5.4e-05	3.95e-06	7.83e-06	6.35e-06	1.1e-05	2.8e-06	9.28e-06	0.000118176	0.000142927	0	2.18e-05	7.52e-05	0	0.00412227	7.3e-06	4.72e-05	0	1.38e-05	9.6e-05	0.00170416	2.92e-06	1.49e-05	0.00378755	6.7e-06	0.000721457	3.53e-05	1.03e-05	0	3.74e-05	1.57e-05	0	3.25e-06	1.4e-05	2.11e-05	1.19e-05	0	1.96e-05	2.98e-05	0.000220546	2.86e-05
1	0.00789035	9.67e-06	9.34e-06	7.74e-05	4.5e-05	5.3e-06	2.76e-05	0.00950636	9.09e-06	7.85e-05	7.18e-06	1.12e-05	1.33e-05	1.21e-05	3.47e-06	5.26e-06	0.000108025	0.000110708	1.83e-06	1.32e-05	3.01e-05	3.04e-06	0.00415023	1.93e-05	2.9e-05	0	1.03e-05	6.31e-05	0.00140555	1.14e-06	1.67e-05	0.00298978	1.35e-05	0.000446831	2.04e-05	1.45e-05	6.75e-06	0.000161572	1.29e-05	2.11e-06	1.92e-06	2.35e-05	1.84e-05	2.9e-06	4.35e-06	9.37e-06	3.38e-05	0.000778673	1.91e-05
1	0.00788421	5.59e-06	9.31e-06	4.24e-05	4.13e-05	7.09e-06	2.04e-05	0.00837145	3.87e-06	5.54e-05	5.5e-06	1.09e-05	8.73e-06	9.73e-06	7.49e-06	3.04e-06	0.000109936	9.12e-05	0	3.58e-05	3.11e-05	4.64e-06	0.00411814	9.5e-06	3.55e-05	0	1.47e-05	4.56e-05	0.00119843	1.59e-06	1.62e-05	0.00341274	8.47e-06	0.000525029	2.02e-05	6.43e-06	4.18e-06	0.00010133	5.95e-06	1.27e-06	3.4e-06	3.04e-05	3.07e-05	6.69e-06	4.02e-06	2.68e-06	1.39e-05	0.00230619	3.16e-06
1	0.00790347	2.23e-05	4.35e-05	6.95e-05	1.36e-05	1.16e-05	3.46e-05	0.0116438	1.19e-05	9.46e-05	1.55e-05	2.04e-05	1.69e-05	6.93e-06	1.66e-06	4.45e-06	0.000190093	0.000179524	1.18e-05	2.22e-05	5.97e-05	1.04e-06	0.00439621	2.07e-05	9.16e-05	1.61e-06	1.27e-05	4.63e-05	0.00123863	2.79e-06	1.69e-05	0.00423824	1.74e-05	0.000735306	2.95e-05	1.27e-06	1.95e-06	6.3e-05	1.71e-05	3.02e-06	1.15e-05	2.61e-05	2.91e-05	1.72e-05	1.42e-06	2.12e-05	2.73e-05	0.00108469	0
1	0.00769376	1.91e-05	1.1e-05	7.66e-05	1.85e-05	1.36e-05	2.95e-05	0.011318	1.34e-05	8.68e-05	1.27e-05	1.34e-05	9.2e-06	7.77e-06	2.12e-06	5.21e-06	0.000152619	0.000184332	6.31e-06	1.66e-05	4.71e-05	1.57e-06	0.00475883	3.36e-05	0.000124702	2.53e-06	1.65e-05	5.67e-05	0.00109549	1.17e-06	1.99e-05	0.00385495	5.6e-06	0.000650278	1.88e-05	2.5e-06	5.38e-06	6.77e-05	1.62e-05	4.94e-06	1.31e-05	2.52e-05	2.14e-05	1.49e-05	5.25e-06	1.51e-05	5.24e-05	0.000463075	0
1	0.00835987	1.21e-05	7.62e-06	7.82e-05	6.67e-06	1.24e-05	9.09e-06	0.0110825	1.33e-05	8.5e-05	5.13e-06	9.2e-06	1.46e-06	1.33e-05	2.69e-06	2.49e-06	0.000125721	0.000128459	1.48e-06	8.52e-06	4.35e-05	1.22e-06	0.00373173	6.03e-06	6.3e-05	0	7.72e-06	3.98e-05	0.0012271	1.46e-06	0.000140488	0.0052253	4.05e-06	0.00121908	2.37e-05	7.49e-06	1.46e-06	6.26e-05	1.66e-05	1.71e-06	5.04e-06	2.83e-05	2.18e-05	4.46e-06	2.01e-05	4.08e-05	3.74e-05	0.000212987	1.45e-05
1	0.00599287	1.06e-05	2.34e-06	6.9e-05	7.19e-06	1.2e-05	1.92e-05	0.012293	9.71e-06	5.9e-05	3.02e-05	8.68e-06	7.11e-06	2.74e-05	1.7e-05	4.77e-06	0.000164915	0.000156429	1.3e-05	2.45e-05	2.55e-05	0	0.00472255	1.16e-05	0.000181112	2.44e-06	1.42e-05	3.58e-05	0.00102031	0	2.35e-05	0.0042129	1.55e-06	0.00059771	1.74e-05	3.19e-06	2.07e-05	0.000199736	3.06e-05	1.83e-05	5.48e-05	1.02e-05	1.77e-05	2.49e-05	2.09e-06	3.08e-05	3.65e-05	0.000294738	3.34e-06
1	0.0067022	1.15e-05	9.41e-06	8.67e-05	2.79e-06	2.36e-05	1.89e-05	0.0138883	1.49e-05	8.8e-05	8.79e-05	8.15e-06	9.42e-06	1.55e-05	1.15e-05	8.55e-06	0.000290788	0.000152503	7.08e-06	3.77e-05	3.45e-05	0	0.00508532	1.46e-05	0.000105926	1.51e-06	1.52e-05	3.51e-05	0.000916431	0	2.17e-05	0.0038037	3.94e-06	0.00102102	2.72e-05	1.21e-05	5.29e-06	0.000274188	2.61e-05	7.74e-06	1.85e-05	2.87e-05	6.04e-05	2.83e-05	0	2.77e-05	4.7e-05	0.000319233	3.95e-06
1	0.00893455	8.88e-05	0.000195503	0.000173374	8.05e-05	1.11e-05	2.37e-05	0.0112524	1.54e-05	5.28e-05	1.55e-05	6.26e-06	3.02e-06	1.17e-05	0	3.84e-06	0.000123907	0.000295565	0	1.51e-05	7.92e-06	0	0.0033204	2.68e-06	2.17e-05	0	3.85e-06	5.25e-05	0.00155263	2.33e-06	3.42e-06	0.00349673	6.06e-06	0.0005068	0.000111312	1.04e-05	0	0.000146773	3.53e-05	0	4.96e-06	2.44e-05	1.52e-05	2.02e-06	0	0	4.97e-05	7.37e-05	3.63e-06
1	0.00935818	5.82e-05	1.85e-06	0.000157388	1.56e-05	7.91e-05	5.91e-06	0.0152569	4.3e-05	6.2e-05	6.91e-06	1.3e-05	1.68e-06	1.32e-05	0	4.58e-06	8.37e-05	0.000156962	0	2.29e-05	1.56e-05	1.01e-06	0.00387352	6.12e-06	1.56e-05	2.21e-06	1.84e-05	3.85e-05	0.00109281	2.59e-06	2.25e-05	0.00294804	3.45e-06	0.000377982	4.36e-05	2.41e-05	0	0.000309885	1.9e-05	1.17e-06	6.69e-06	2.82e-05	1.47e-05	0	0	0	0.000147075	7.34e-05	4.26e-06
1	0.00677554	8.6e-06	4.37e-05	0.000119238	3.65e-06	1.58e-05	3.08e-05	0.0122317	1.08e-05	5.71e-05	1.17e-05	4.27e-05	2.8e-06	1.29e-05	2.51e-06	1.13e-05	0.000110947	8.68e-05	2.26e-06	3.27e-05	0.000101341	0	0.00408992	7.53e-06	4.61e-05	3.46e-06	5.23e-06	3.49e-05	0.00106572	2.29e-06	4.73e-05	0.00370787	8e-06	0.000831086	6.8e-05	4.53e-06	1.71e-06	0.000209804	1.77e-05	0	0	2.64e-05	2.11e-05	8.12e-06	2.66e-06	1.78e-05	3.85e-05	0.000233763	1.65e-06
1	0.00746414	7.86e-06	2.06e-05	0.000110497	4.82e-06	1.61e-05	0.000198498	0.0107084	3.33e-05	7.8e-05	1.53e-05	3.07e-05	3.25e-06	1.57e-05	8.95e-06	6.28e-06	0.000108912	9.64e-05	0	1.96e-05	4.55e-05	1.27e-06	0.00446706	1.35e-05	4.63e-05	1.41e-06	1.31e-05	8.45e-05	0.0017091	1.72e-06	3.06e-05	0.00327588	2.27e-05	0.000719654	7.67e-05	2.73e-06	1.1e-05	0.000239984	1.26e-05	2.34e-06	0	3.22e-05	2.14e-05	3.88e-05	2.73e-05	7.56e-06	5.59e-05	0.000639354	1.81e-06
1	0.0113409	1.21e-05	4.87e-06	0.00011234	3.2e-06	6.98e-06	2.69e-05	0.0157992	8.02e-06	0.000108487	5.42e-06	2.5e-05	0	3.05e-05	0	1.47e-05	7.92e-05	0.000103604	1.6e-06	3.81e-05	1.16e-05	0	0.00473652	1.98e-05	8.27e-05	0	2.95e-06	0.00010879	0.00106399	2.02e-06	3e-05	0.00433026	0	0.000481281	4.62e-06	2.39e-05	3.61e-05	0.000289948	2.02e-05	0	8.37e-06	1.35e-05	2.89e-06	6.89e-06	0	1.22e-05	1.4e-05	4.83e-05	3.54e-05
1	0.012957	1.29e-05	4.62e-05	0.00012712	1.43e-05	5.57e-06	3.17e-05	0.0141348	5.53e-06	0.000143649	5.84e-06	2e-05	0	2.37e-05	0	2.37e-05	8.6e-05	0.000127744	1.69e-05	2.57e-05	2.83e-05	0	0.00455205	8.99e-06	0.000192	0	2.47e-06	0.000152338	0.00112186	5.89e-06	3.41e-05	0.00602325	0	0.000424613	6.25e-06	1.27e-05	3.31e-05	0.000390166	3.17e-05	0	3.7e-06	1.84e-05	5.05e-06	2.91e-05	0	8.87e-06	1.71e-05	0.000115242	3.05e-05
1	0.00644237	1.71e-05	5.12e-05	0.000102659	3.22e-05	3.23e-05	5.04e-05	0.00866396	8.51e-06	3.44e-05	2.8e-05	8.48e-06	7.8e-06	2.1e-05	1.11e-06	1.79e-05	0.000636003	0.000131865	2.67e-05	2.16e-05	3.18e-05	0	0.00389075	9.13e-05	0.000107858	0	3.89e-06	5.54e-05	0.00100677	0	3.33e-05	0.00438654	6.24e-06	0.00054608	2.9e-05	5.96e-06	1.35e-05	3.29e-05	1.34e-05	2.91e-06	0	2.15e-05	1.58e-05	3.05e-05	0	4.01e-06	3.19e-05	0.000269564	2.47e-06
1	0.00905083	3.27e-06	4.46e-06	4.42e-05	1.66e-06	1.42e-06	5.69e-06	0.00838598	0	4.6e-05	7.8e-06	4.82e-06	0	3.48e-05	1.56e-06	0	0.00013765	0.000228585	1.22e-06	5.68e-06	4.76e-05	1.7e-06	0.00482524	3.75e-06	8.51e-05	0	1.46e-06	2.61e-05	0.00113874	1.08e-05	5.63e-06	0.00481263	0	0.000358833	4.79e-05	2.25e-06	1.09e-06	1.52e-05	3.03e-05	0	3.42e-06	7.39e-06	4.64e-05	1.68e-06	0	2.32e-06	7.5e-06	0.000188666	4.49e-05
1	0.0060589	1.43e-05	5.48e-06	0.000176005	1.22e-05	9.98e-06	1.96e-05	0.0146861	2.03e-05	5.05e-05	8.87e-06	1.35e-05	1.16e-06	1.24e-05	7.24e-06	2.61e-06	0.00051383	0.000366424	7.46e-06	7.94e-06	3.53e-05	0	0.0046236	8.66e-06	5.69e-05	0	5.45e-06	1.07e-05	0.000893636	3.51e-06	2.07e-05	0.00581773	1.87e-06	0.000482487	3.71e-05	9.13e-06	1e-05	7.91e-05	1.47e-05	1.29e-05	1.38e-06	3.22e-05	2.12e-05	8.3e-06	2.68e-06	0	5.78e-05	0.000317887	0
1	0.00723813	1.06e-05	1.1e-05	0.000120729	1.35e-05	9.12e-06	1.8e-05	0.0109565	2.5e-05	0.000102173	9.96e-06	1.79e-05	4.04e-06	2e-05	5.06e-06	1.28e-06	0.000331404	0.000343594	1.72e-05	1.59e-05	0.000122631	0	0.00431911	7.34e-06	0.000106048	0	7.12e-06	2.78e-05	0.00124433	3.37e-06	1.83e-05	0.00428965	4.63e-06	0.000730333	5.76e-05	4.81e-06	1.14e-05	0.000211783	2.35e-05	7.35e-06	4.93e-06	2.54e-05	3.98e-05	2.19e-05	1.36e-06	1.53e-06	4.41e-05	0.00047729	2.1e-06
1	0.00696152	7.33e-06	1.03e-05	3.85e-05	2.22e-06	2.17e-05	2.56e-05	0.0112757	4.98e-06	4.6e-05	9.21e-06	4.06e-06	3.35e-06	3.03e-06	1.95e-06	2.27e-06	0.000130697	9.19e-05	1.84e-06	5.47e-05	2.46e-05	0	0.00562531	7.51e-06	4.33e-05	1.88e-06	7.01e-06	2.8e-05	0.00110289	0	1.42e-05	0.0036142	6.64e-06	0.000904276	5.19e-06	1.11e-05	2.34e-06	4.13e-05	2.17e-05	0	1.3e-06	4.22e-06	2.54e-05	6.97e-06	1.68e-06	1.54e-05	5.55e-06	0.000349291	1.96e-05
1	0.00666967	2.28e-05	1.88e-05	0.000154583	1.27e-06	1.03e-05	3.45e-05	0.00897379	2.71e-06	0.000102053	1.38e-05	3.64e-05	3.59e-06	4.46e-06	0	3.07e-06	0.000100443	9.86e-05	1.65e-05	4.25e-05	4.11e-05	0	0.00447737	7.77e-06	8.04e-05	6.09e-06	6.54e-06	2.05e-05	0.000739408	6.07e-06	2.7e-05	0.00251985	5.53e-06	0.000728656	3.29e-06	1.55e-05	5.02e-06	0.000167455	2.9e-05	0	1.31e-06	6.77e-06	0.000120699	1.52e-05	0	4.58e-06	1.67e-05	0.00015158	2.24e-05
1	0.00896033	5.65e-06	9.36e-05	4.44e-05	1.78e-05	1.09e-05	2.29e-05	0.00938311	6.82e-06	6.4e-05	1.28e-05	3.52e-05	5.88e-06	7.92e-06	0	4.1e-06	0.000262514	0.000365114	1.86e-06	1.72e-05	5.37e-05	0	0.00432487	6.56e-06	0.00015146	0	1.2e-05	0.000101949	0.00141958	0	1.24e-05	0.00388376	2.78e-06	0.000583296	2.24e-05	2.07e-05	1.12e-06	0.000136378	1.44e-05	0	1.98e-06	2.3e-05	2.61e-05	1.21e-05	3.96e-06	2.4e-06	2.01e-05	0.00033687	8.29e-06
1	0.00997574	8.04e-06	9.41e-06	5.15e-05	2.04e-05	9.34e-06	3.74e-05	0.0103998	1.56e-05	0.000134837	1.84e-05	2.06e-05	1.2e-05	8.47e-06	0	3.51e-06	0.000323168	0.000203609	2.7e-06	1.71e-05	4.45e-05	0	0.00448497	9.32e-06	4.24e-05	0	1.18e-05	6.46e-05	0.00132604	0	1.02e-05	0.0038453	2.14e-06	0.000659871	3.18e-05	1.24e-05	0	0.000218801	1.65e-05	3.88e-06	0	3.67e-05	2.63e-05	1.31e-05	2.78e-06	4.43e-06	2.55e-05	0.000252648	7.44e-06
1	0.00777378	1.62e-05	3.15e-05	2.69e-05	2.23e-05	5.9e-06	8.86e-06	0.00960711	1.33e-05	5.83e-05	1.97e-05	1.53e-05	2.08e-06	9.94e-06	8.14e-06	1.03e-05	0.000181438	0.000142858	2.88e-06	1.95e-05	2.58e-05	0	0.00441056	8.4e-06	2.5e-05	0	9.68e-06	2.53e-05	0.00160285	0	1.08e-05	0.00435127	2.39e-06	0.000598762	3.99e-05	6.84e-06	0	3.28e-05	1.55e-05	1.43e-05	3.44e-06	6.32e-06	1.79e-05	2.24e-06	3.28e-06	2.61e-05	1.96e-05	0.000535848	3.55e-06
1	0.00845414	9.66e-06	3.14e-05	4.7e-05	2.33e-05	8.69e-06	1.98e-05	0.0117698	1.93e-05	8.88e-05	2.03e-05	3.46e-05	3.61e-06	1.17e-05	4.24e-06	8.28e-06	8.51e-05	0.000190515	3.8e-06	3.5e-05	3.64e-05	0	0.00481289	1.74e-05	3.69e-05	1.42e-06	1.59e-05	3.55e-05	0.00160632	0	1.93e-05	0.00508099	1.71e-06	0.000711039	5.73e-05	1.35e-05	0	0.000195375	3.32e-05	5.9e-06	2.78e-06	1.81e-05	1.01e-05	2.65e-06	3.35e-06	1.56e-05	2.58e-05	0.000318031	5.07e-06
1	0.00744104	6.87e-06	1.6e-06	3.42e-05	5.11e-05	1.56e-05	3.01e-05	0.0104004	3.77e-06	6.22e-05	7.11e-06	1.35e-05	5.39e-06	2.15e-05	1.84e-06	0	0.000144248	0.00014206	1.49e-05	2.18e-05	4.49e-05	1.07e-06	0.00564879	5.33e-06	0.000140194	0	8.82e-06	7.62e-05	0.00124971	6.04e-06	3.92e-06	0.00382518	4.81e-06	0.000621022	4.39e-05	6.21e-06	1.77e-05	2.27e-05	1.49e-05	1.83e-06	0	2.61e-05	2.01e-05	2.75e-05	5.44e-05	1.28e-05	1.67e-05	0.00192541	1.49e-06
1	0.00772601	5.01e-06	3.63e-06	5.64e-05	4.2e-05	3.39e-05	2.29e-05	0.00968691	1.18e-05	0.000112042	1.47e-05	1.21e-05	1.13e-05	3.07e-05	2.32e-06	1.79e-06	0.00014456	0.000185109	1.47e-05	2.06e-05	5.41e-05	0	0.00515209	8.81e-06	0.00014986	0	9e-06	9.32e-05	0.00103971	5.93e-06	8.01e-06	0.00396425	6.63e-06	0.000666475	0.000293339	8.36e-06	3.49e-05	4.72e-05	2e-05	6.03e-06	0	2.71e-05	2.38e-05	6.11e-05	7.46e-06	1.01e-05	3.67e-05	0.00139615	1.78e-06
1	0.00830955	4.78e-06	0.000288995	4.53e-05	1.25e-05	1.13e-05	1.65e-05	0.00954201	7.41e-06	3.89e-05	2.31e-05	1.66e-05	1.93e-06	6.62e-06	2.19e-06	5.55e-06	0.000197509	0.000161256	0	2.65e-05	0.000146967	1.16e-06	0.00618839	2.19e-06	2.22e-05	0	6.07e-06	7.29e-05	0.00170648	1.83e-06	1e-05	0.00371205	2.73e-06	0.00104646	1.46e-05	1.44e-05	1.41e-06	0.00011362	1.5e-05	5.27e-06	1.21e-06	1.97e-05	8.09e-06	5.4e-06	1.23e-06	6.69e-06	2.01e-05	0.00174941	5.81e-06
1	0.0067154	7.55e-06	2.02e-05	0.000106682	4.01e-06	6.65e-06	2.27e-05	0.0096658	4.01e-06	5.18e-05	4.92e-06	5.23e-06	0	1.57e-05	1.1e-06	6.94e-06	7.29e-05	0.000208344	4.6e-06	2.11e-05	5.48e-05	0	0.00420026	9.87e-06	5.9e-05	2.21e-06	1.04e-05	4.87e-05	0.00107336	1.26e-06	9.27e-06	0.00360496	0	0.00050059	1.05e-05	2.21e-06	1.56e-05	8.3e-05	1.65e-05	0	8.69e-06	9e-06	5.02e-06	9.2e-05	2.72e-06	7.75e-06	0.000244837	0.000450993	6.31e-05
1	0.00634564	1.51e-05	2.27e-05	0.000133663	3.46e-05	1.08e-05	4.37e-05	0.0221519	2.53e-05	9.06e-05	1.17e-05	2.96e-05	3.83e-06	5.41e-06	1.44e-06	8.61e-06	9.57e-05	0.000177536	7.12e-06	2.54e-05	5.72e-05	0	0.0106865	1.87e-05	0.000134928	0	5.29e-06	3.74e-05	0.00112698	1.58e-05	5.99e-05	0.00364702	1.24e-06	0.000746887	5.47e-05	3.73e-05	1.84e-05	0.000151999	2.33e-05	1.58e-06	4.25e-06	2.78e-05	9.55e-06	2.34e-05	1.3e-06	1.5e-05	3.46e-05	0.000177125	5.34e-06
1	0.00588799	1.23e-05	9.57e-05	9.68e-05	8.87e-06	1.57e-05	3.61e-05	0.0165162	1.49e-05	7.53e-05	9.03e-06	1.66e-05	2.31e-06	5.48e-06	2.5e-06	2.72e-05	6e-05	0.000163917	1.03e-05	2.72e-05	1.11e-05	0	0.00588478	2.17e-05	5.69e-05	1.6e-06	3.38e-06	3.17e-05	0.00135987	1.33e-05	3.7e-05	0.00437348	1e-06	0.00049741	2.47e-05	2.68e-05	6.86e-06	0.00014539	2.19e-05	1.18e-06	1.3e-06	2.43e-05	7.36e-05	1.04e-05	9.18e-06	3.17e-05	3.98e-05	0.000151688	2.51e-05
1	0.00873688	3.86e-06	0.000122635	8.96e-05	6.12e-05	3.36e-05	3.34e-05	0.00897245	7.18e-06	2.73e-05	1.4e-05	1.09e-05	5.4e-06	8.83e-06	4.3e-06	0	0.000187581	0.000118903	0	1.91e-05	5.06e-05	0	0.0037157	1.72e-05	8.08e-05	0	6.58e-06	1.76e-05	0.00154377	0	6.93e-06	0.00526629	4.66e-06	0.000726436	5.57e-05	2.25e-06	0	2.07e-05	1.47e-05	6.84e-06	0	1.76e-05	1.23e-05	5.1e-05	1.92e-06	1.73e-06	1.86e-05	0.000314317	0
1	0.0136582	1.9e-06	2.47e-05	4.4e-05	2.18e-05	4.56e-05	8.96e-06	0.00856333	8.57e-06	5.18e-05	6.18e-06	8.28e-06	8.28e-06	6.9e-06	1.74e-06	1.58e-06	0.000105983	6.15e-05	0	2.78e-05	3.18e-05	0	0.0031099	7.26e-06	2.32e-05	0	1.03e-05	2.79e-05	0.00141947	0	3.02e-06	0.00400321	0	0.00054726	2.28e-05	3.65e-06	0	1.91e-05	6.19e-06	2.01e-05	0	7.66e-06	5.21e-06	5.14e-05	0	1.12e-06	2.16e-05	0.000176352	1.38e-06
1	0.0122526	3.47e-05	0.000144306	8.44e-05	1.52e-06	1.45e-05	1.82e-05	0.0107267	1.59e-05	4.97e-05	1.15e-05	8.35e-05	8.44e-06	6.87e-06	1.63e-06	2.89e-06	0.00020984	0.000167453	0	1.84e-05	4.88e-05	0	0.00485672	2.33e-05	3.62e-05	0	1.14e-05	2.62e-05	0.00155546	5.72e-06	1.21e-05	0.00557595	1.24e-05	0.000825509	2.68e-05	3.67e-05	1.44e-06	0.000229829	4.69e-05	6.01e-06	0	1.97e-05	1.62e-05	2.05e-05	5.19e-06	6.43e-06	5.33e-05	0.0011164	9.6e-06
1	0.0107169	1.91e-05	0.000271054	5.45e-05	5.67e-06	8.16e-06	2.36e-05	0.0102121	2.32e-05	8.84e-05	2.13e-05	2.08e-05	1.14e-05	8.34e-06	1.31e-05	2.96e-06	0.000134211	0.000160231	0	2.24e-05	0.000113633	0	0.00505172	3.28e-05	3.14e-05	0	8.62e-06	3.27e-05	0.00143824	2.29e-06	1.54e-05	0.00492039	6.53e-06	0.000909087	4.76e-05	8.74e-06	3.08e-06	0.000125023	2.85e-05	2.67e-06	5.33e-06	2.92e-05	3.85e-05	8.12e-06	0	6.51e-06	8.72e-05	0.00148092	1.64e-05
1	0.00746357	9.8e-06	2.94e-05	7.28e-05	1.94e-05	5.68e-06	1.68e-05	0.0153917	2.99e-05	6.95e-05	4.51e-06	1.01e-05	4.5e-06	7.66e-06	1.35e-05	2.03e-05	8.74e-05	0.000208404	1.04e-06	1.03e-05	3.74e-05	0	0.00423401	4.9e-06	3.47e-05	0	1.52e-05	5.57e-05	0.00105214	1.58e-06	3.16e-05	0.00405686	3e-06	0.000437534	3.98e-05	5.08e-06	5.25e-06	9.22e-05	1.31e-05	1.85e-06	4.04e-06	1.34e-05	3.4e-05	1.76e-05	1.08e-06	4.05e-06	0.000584225	0.000300072	3.2e-05
1	0.00726103	6.62e-06	6.78e-06	7.31e-05	2.22e-05	6.66e-06	2e-05	0.0114788	2.02e-05	8.09e-05	3.92e-06	1.06e-05	3.21e-06	1.26e-05	9.27e-06	1.5e-05	8.51e-05	0.000157838	0	1.59e-05	2.1e-05	0	0.0040931	1.17e-05	7.18e-05	0	5.6e-06	4e-05	0.00103256	2.11e-06	4.13e-05	0.00322783	1.78e-06	0.000662594	3.78e-05	6.28e-06	5.36e-06	0.000112352	2.46e-05	0	5.21e-06	1.26e-05	3.05e-05	2.66e-06	0	9.78e-06	0.00020714	0.000285387	2.98e-05
1	0.00757741	9.75e-06	0.000143464	0.000249836	2.65e-05	1.04e-05	2.34e-05	0.0105391	8.44e-06	8.43e-05	8.29e-06	2.18e-05	2.16e-05	2.55e-05	0	3.07e-06	0.000262442	0.000200656	0	2.91e-05	3.68e-05	0	0.00477944	4.75e-06	2.64e-05	1.12e-06	1.1e-05	0.000111736	0.00135305	5.35e-06	7e-05	0.00353019	1.08e-05	0.000684778	0.000159289	1.16e-05	0	0.000175751	2.17e-05	3.24e-06	1.02e-06	7.93e-06	2.13e-05	4.02e-06	2.16e-06	6.14e-06	3.2e-05	0.000250877	2.05e-06
1	0.00760806	5.83e-06	3.38e-06	4.85e-05	1.92e-05	5.44e-06	3.49e-05	0.0102571	2.3e-05	6.02e-05	2.37e-05	2.5e-05	1.66e-06	1.6e-05	0	7.68e-06	0.000172593	0.00016347	3.07e-06	2.8e-05	0.00011146	0	0.00438207	1.06e-05	3.01e-05	0	2.23e-05	5.23e-05	0.0014408	6.88e-06	3.15e-05	0.00407896	5.65e-06	0.00107789	1.19e-05	2.5e-06	0	9.53e-05	2.58e-05	3.59e-06	0	2.5e-05	8.41e-06	2.12e-06	1.06e-06	9.02e-06	2.38e-05	0.000286899	0
1	0.00906418	1.17e-05	7.03e-05	3.05e-05	2.63e-05	1.14e-05	2.18e-05	0.00955085	6.35e-06	5.86e-05	3.81e-06	2.08e-05	2.77e-06	1.43e-05	1.14e-06	1.41e-06	0.000110361	0.000177728	0	1.37e-05	2.88e-05	0	0.0042561	7.27e-06	7.43e-05	2.74e-06	8.38e-06	5.71e-05	0.00153009	0	1.79e-05	0.00327796	1.53e-05	0.000678356	1.41e-05	6.51e-06	8.84e-06	0.000158034	2.9e-05	1.42e-06	9.73e-06	1.04e-05	1.41e-05	9.56e-06	2.91e-06	2.02e-06	1.93e-05	0.00030544	1.32e-05
1	0.0083225	1.85e-05	3.8e-06	6.5e-05	3.11e-05	1.75e-05	2.59e-05	0.00939451	1.38e-05	7.97e-05	7.07e-06	2.97e-05	6.11e-06	3.18e-05	0	2.48e-06	0.000101756	0.000199468	1.52e-06	2.13e-05	4.85e-05	1.14e-06	0.00397865	1.15e-05	4.24e-05	0	1.22e-05	4.86e-05	0.00121659	1.6e-06	5.25e-06	0.00361487	1.82e-05	0.000818494	2.32e-05	1.32e-05	0	0.000319779	6.72e-05	1.7e-06	1.02e-05	1.44e-05	1.69e-05	6.91e-06	2.3e-06	5.35e-06	2.29e-05	0.000510053	2.45e-05
1	0.00599977	8.06e-05	3.39e-06	7.87e-05	1.23e-06	2.23e-05	2.05e-05	0.0113598	2.14e-05	5.55e-05	9.98e-06	4.81e-05	4.1e-06	1.02e-05	0	4.41e-06	0.000106511	0.000150204	8.76e-06	2.24e-05	5.91e-05	0	0.00465644	3.31e-06	8.43e-05	0	1.11e-05	2.8e-05	0.000929195	2.09e-06	0.000139958	0.00326196	8.7e-06	0.000716148	1.81e-05	8.52e-06	8.1e-06	6.56e-05	3.2e-05	3.62e-06	8.12e-06	9.23e-06	1.06e-05	9.37e-06	8.14e-06	7.48e-06	1.36e-05	0.000177376	1.03e-05
1	0.00707138	1.57e-05	3.85e-05	0.000175956	8.61e-06	1.7e-05	1.58e-05	0.00956835	1.49e-05	7.37e-05	9.14e-06	1.74e-05	4.69e-06	1.22e-05	0	2.5e-06	8.21e-05	0.000146034	2.76e-05	4.52e-05	7.31e-05	0	0.00400143	1.76e-05	0.000172085	0	9.88e-06	3.71e-05	0.00118962	3.8e-06	1.78e-05	0.00414299	1.16e-05	0.000767125	1.45e-05	1.72e-05	2.41e-05	0.000101077	3.51e-05	4.28e-06	4.14e-06	2.53e-05	4.23e-05	2.06e-05	4.96e-06	1.83e-05	4.16e-05	0.000312556	8.46e-06
1	0.00688818	1.32e-05	1.01e-05	5.77e-05	1.36e-05	1.49e-05	3.66e-05	0.0116967	7.58e-06	8.04e-05	9.87e-06	9.4e-06	3.4e-06	8.16e-06	2.82e-06	4.1e-06	0.000113293	0.000157126	2.02e-05	0.000134813	0.000114095	1.5e-06	0.00616581	1.01e-05	9.16e-05	1.58e-06	6.74e-06	3.18e-05	0.00139662	1.23e-06	1.83e-05	0.0037933	3.81e-06	0.000950127	4.33e-05	4.27e-06	2.16e-05	8.63e-05	3.08e-05	4.08e-05	1.13e-06	9.15e-06	2.33e-05	1.43e-05	5.2e-06	5.28e-05	1.19e-05	0.00047481	9.62e-06
1	0.00687282	1.38e-05	7.04e-06	5.36e-05	4.4e-06	1.46e-05	1.7e-05	0.010629	9.04e-06	6.53e-05	1.03e-05	1.34e-05	4.49e-06	3.28e-05	4.99e-06	1.13e-05	0.000136018	0.000140773	8.65e-06	0.000121061	4.21e-05	0	0.00807884	2.06e-05	0.000130151	0	8.14e-06	0.000155244	0.00107484	2.19e-06	2.61e-05	0.00332396	2.35e-06	0.000672401	2.09e-05	3.4e-06	8.87e-06	0.00018419	1.82e-05	2.16e-06	4.39e-06	2.51e-05	1.22e-05	1.65e-05	1.27e-06	6.03e-06	3.83e-05	0.000444478	2.37e-05
1	0.00656307	7.86e-06	6.37e-05	3.43e-05	3.44e-06	6.36e-06	2.44e-05	0.0116683	3.64e-06	8.4e-05	8.74e-06	1.78e-05	5.11e-06	1.47e-05	0	6.19e-06	0.000190218	0.000190578	1.39e-05	3.2e-05	2.37e-05	0	0.0050014	3.59e-06	7.15e-05	0	1.09e-05	2.24e-05	0.00103329	4.63e-06	1.27e-05	0.00330454	3.84e-06	0.000567209	1.08e-05	7.46e-06	1.15e-05	0.000248882	2.72e-05	1.3e-06	2.17e-06	6.09e-06	2.21e-05	1.31e-05	0	8.3e-06	2.53e-05	0.000328939	2.9e-05
1	0.00659898	4.86e-06	1.69e-06	3.54e-05	6.14e-06	9.83e-06	1.58e-05	0.009248	1.47e-05	3.78e-05	1.22e-05	7.83e-06	3.79e-06	1.11e-05	2.95e-06	2.4e-06	9.44e-05	0.000143397	0	2.59e-05	5.73e-05	0	0.00524301	1.21e-05	3.14e-05	0	1.05e-05	4.15e-05	0.00106579	0	7.04e-06	0.00327731	3.81e-06	0.000666617	3.87e-05	4.08e-06	3.61e-06	4.77e-05	1.51e-05	1.38e-06	2.83e-06	1.66e-05	2.26e-05	5.99e-06	1.89e-06	7.69e-06	1.06e-05	0.000535775	1.28e-05
1	0.00741576	1.5e-05	1.15e-05	0.000150841	4.77e-06	2.05e-05	1.76e-05	0.0105423	2.23e-05	0.000104439	9.4e-06	3.82e-05	7.97e-06	9.2e-06	2.48e-06	1.04e-05	0.000116302	0.000123528	8.91e-06	2.95e-05	7.6e-05	0	0.00478655	3.9e-05	4.62e-05	0	1.2e-05	5.39e-05	0.0011339	3.62e-06	2.6e-05	0.00380849	1.7e-06	0.000959521	2.26e-05	6.72e-06	1.03e-06	0.000318155	1.19e-05	0	3.43e-06	2.14e-05	2.59e-05	2.27e-05	1.16e-06	1.93e-05	3.33e-05	0.000286447	2.57e-06
1	0.00850097	7.68e-05	1.75e-05	6.48e-05	2.21e-05	2.04e-05	8.9e-06	0.0132072	2.66e-06	6.21e-05	7.85e-06	7.69e-05	6.97e-06	3.46e-05	0	4.25e-06	7.93e-05	0.000235898	2.44e-05	1.23e-05	2.83e-05	0	0.00466411	7.3e-06	4.84e-05	6.18e-06	9.03e-06	4.66e-05	0.00229754	1.25e-05	1.43e-05	0.00280897	2.64e-06	0.000481218	3.52e-06	1.43e-05	5.08e-06	0.000607803	5.46e-05	0	0	7.09e-06	0.000221113	1.78e-05	0	1.02e-05	4.54e-05	0.000186218	2.1e-05
1	0.007412	8.5e-06	2e-05	6.68e-05	1.33e-05	6.95e-06	2.62e-05	0.00996635	1.2e-05	7.47e-05	9.84e-06	9.91e-06	5.46e-06	0.000158614	1.74e-06	5.92e-06	0.000158416	0.000239906	6.96e-06	2.18e-05	2.01e-05	0	0.0038789	6.52e-06	4.91e-05	1.24e-05	1.83e-05	4.99e-05	0.00119563	1.92e-06	1.65e-05	0.00372802	6.98e-06	0.000523923	1.4e-05	4.69e-06	4.8e-06	6.72e-05	1.63e-05	9.71e-06	2.95e-06	2.11e-05	1.87e-05	1.16e-05	2.32e-06	3.53e-05	4.33e-05	0.000427011	5.82e-06
1	0.00680165	9.94e-06	2.21e-05	5e-05	5.01e-06	8.11e-06	2.98e-05	0.0103792	4.57e-06	9.53e-05	8.28e-06	1.02e-05	3.03e-06	3.32e-05	4.25e-06	1.16e-05	0.000141709	0.000150523	1.51e-05	2.84e-05	2.2e-05	0	0.00433666	5.88e-06	0.000113956	8.12e-06	1.03e-05	5.1e-05	0.00118374	0	1.99e-05	0.00390633	2.73e-06	0.000494023	1.85e-05	6.44e-06	1.11e-05	0.000104293	1.96e-05	2.36e-05	4.62e-06	1.54e-05	1.93e-05	3.1e-05	3.93e-06	6.94e-05	3.98e-05	0.000605993	9.36e-06
1	0.00660592	9.47e-06	1.86e-05	6.64e-05	1.02e-05	1.33e-05	5.38e-05	0.0117944	6.49e-06	0.000101604	9.48e-06	1.81e-05	1.98e-06	4.11e-05	4.58e-06	1.06e-05	0.000142499	0.000142116	2.15e-05	2.56e-05	4.96e-05	3.13e-06	0.00416379	4.04e-06	0.000140348	2.95e-06	9.14e-06	3.52e-05	0.00106598	0	1.81e-05	0.00358424	3.35e-06	0.000522051	3.65e-05	9.18e-06	1.66e-06	7.22e-05	2.51e-05	1.82e-05	1.38e-06	1.43e-05	2.94e-05	6.87e-05	1.23e-06	4.06e-05	2.26e-05	0.000622645	4.98e-06
1	0.00668383	7.77e-06	1.09e-05	5.31e-05	5.29e-06	1.5e-05	0.000131732	0.0104714	4.02e-06	9.28e-05	8.56e-06	6.7e-06	1.21e-06	2.08e-05	1.1e-06	1.07e-05	8.78e-05	8.56e-05	4.09e-05	3.77e-05	3.7e-05	0	0.00461501	5.63e-06	0.000188322	0	5.44e-06	4.76e-05	0.000818644	0	5.38e-05	0.00307746	1.7e-06	0.000479914	3.88e-05	1.56e-05	1.86e-05	8.16e-05	3.41e-05	4.51e-06	2.81e-06	6.67e-06	9.02e-05	5.95e-05	2.55e-06	2.42e-05	4.11e-05	0.000327733	8.17e-06
1	0.0145519	9.57e-06	2.18e-05	4.36e-05	3.49e-05	7.32e-06	2.86e-05	0.011735	1.66e-06	6.42e-05	9.24e-06	9e-06	1.14e-05	1.63e-05	4.05e-06	3.82e-06	0.000112689	0.000248616	4.13e-05	2.77e-05	2e-05	0	0.00589365	5.84e-06	7.49e-05	0	3.68e-05	1.34e-05	0.00184304	0	1.02e-05	0.00407989	2.91e-06	0.00112214	3.34e-05	3.48e-06	0	6e-05	9.69e-06	0	1.46e-05	1.04e-05	8.58e-06	1.03e-06	2.05e-06	1.87e-06	2e-05	0.000159543	0
1	0.0183086	4.51e-06	1.39e-06	3.02e-05	1.62e-05	4.99e-06	1.77e-05	0.0101604	1.33e-06	3.69e-05	8.41e-06	1.36e-06	3.82e-06	1.17e-05	0	2.27e-06	6.37e-05	0.00019533	3.65e-05	1.63e-05	9.58e-06	0	0.00537639	2.59e-06	5.6e-05	9.08e-06	6.51e-06	1.1e-05	0.00208892	0	3.7e-06	0.00364114	1.57e-06	0.000875553	1.97e-05	2.79e-06	3.27e-06	3.1e-05	4.4e-06	1.76e-05	1.45e-05	6.56e-06	3.67e-06	5.83e-06	3.51e-06	4.88e-06	1.01e-05	0.000114222	0
1	0.0078633	1.67e-05	2.66e-06	6.48e-05	3.45e-05	0.000148185	4.54e-05	0.0104598	1.91e-05	8.44e-05	1.11e-05	2.47e-05	2.58e-06	1.28e-05	4.16e-06	7.9e-06	0.000154263	0.000156993	0	2.86e-05	4.38e-05	3.19e-06	0.00447744	6.18e-06	5.35e-05	1.23e-06	1.07e-05	0.000111962	0.00139479	1.84e-06	1.84e-05	0.00460804	3.17e-06	0.000748297	1.93e-05	9.23e-06	0	0.000499275	2.53e-05	0	7.95e-06	2.57e-05	1.87e-05	0.000188622	4.46e-06	5.03e-06	4.13e-05	0.000539298	1.07e-05
1	0.00819419	8.57e-05	7.73e-05	7.1e-05	6.73e-06	1.98e-05	2.06e-05	0.00991267	2.59e-05	0.000131544	8.25e-06	2.46e-05	1.19e-05	6.39e-06	1.53e-06	6.82e-06	0.000234007	0.000179279	5.71e-05	3.68e-05	8.65e-05	0	0.00364257	1.59e-06	0.000137517	0	9.48e-06	9.85e-05	0.00147535	8.04e-06	1.19e-05	0.00460928	1.48e-05	0.000831129	6.18e-05	1.04e-05	9.95e-06	7.46e-05	2.27e-05	0	0	1.81e-05	3.87e-05	6.76e-05	3.13e-06	2.7e-05	2.1e-05	0.000431893	2.63e-06
1	0.00673274	2.42e-05	8.29e-06	5.06e-05	1.05e-05	2.26e-05	7.1e-06	0.00862878	6.53e-06	9.93e-05	5.18e-06	1.51e-05	7.36e-06	6.68e-05	4.04e-06	2.61e-05	0.00038126	9.99e-05	4.37e-06	3.66e-05	2.95e-05	0	0.00414564	9.71e-06	7.66e-05	0	1.88e-05	4.36e-05	0.00183683	2.19e-06	7.18e-05	0.0037126	6.52e-06	0.000523398	3.39e-05	1.82e-05	0	0.000272537	5.08e-05	7.42e-06	0	2.69e-05	2.1e-05	2.55e-05	1.79e-06	2.39e-05	2.28e-05	0.000357686	1.96e-05
1	0.0100558	1.92e-06	0	3.12e-05	6.81e-06	3.43e-06	3.85e-06	0.0103624	1.85e-05	3.45e-05	3.42e-05	6.1e-06	7.6e-06	5.03e-06	3.23e-06	2.2e-06	3.9e-05	0.000134588	0	4.97e-06	1.16e-05	0	0.0053718	8.88e-05	2.03e-05	0	2.52e-05	1.68e-06	0.00247414	1.08e-06	1.43e-05	0.0022009	1.32e-06	0.00152518	1.42e-05	0	0	0.000132794	1.42e-05	3.02e-06	0	2.49e-05	7.08e-06	0	2.8e-05	1.78e-06	3.07e-05	0.000249962	1.16e-06
1	0.00692949	1.07e-05	2.55e-05	4.41e-05	1.87e-06	1.99e-05	2.3e-05	0.0114444	9.26e-06	7.51e-05	5.48e-06	1.2e-05	1.63e-05	1.57e-05	3.53e-06	5.4e-06	0.00029073	0.000113972	1.29e-05	2.08e-05	6.34e-05	1.03e-06	0.00478475	6.67e-06	0.000143823	2.94e-06	9.33e-06	6.02e-05	0.000999336	0	1.43e-05	0.00346227	2.02e-06	0.00056666	2.2e-05	1.61e-05	2.1e-05	9.63e-05	2.76e-05	3.7e-06	3.61e-06	3.07e-05	1.42e-05	2.41e-05	1.33e-06	1.24e-05	2.11e-05	0.000404741	2.2e-05
1	0.00652416	0	1.26e-06	2.58e-05	4.57e-06	7.52e-06	2.2e-05	0.00875657	2.29e-06	2.04e-05	3.24e-06	3.59e-05	0	2.29e-05	0	1.22e-06	7.13e-05	0.000325858	0	1.28e-05	2.85e-05	0	0.00409519	8.03e-06	1.4e-05	0	9.52e-06	3.47e-05	0.00114392	0	1.44e-05	0.00287558	0	0.000406429	2.58e-05	9.15e-06	0	2.27e-05	3.68e-05	0	7.42e-06	1.45e-06	2.26e-05	2.91e-06	0	1.33e-06	1.04e-05	0.000145064	2.6e-05
1	0.00356869	1.63e-06	6.76e-05	6e-05	7.78e-05	2.84e-05	2.01e-05	0.00965098	1.84e-06	2.99e-05	4.53e-05	2.01e-06	0	5.62e-05	0	1.49e-06	0.000396732	0.000187641	0	5.66e-05	2.22e-05	0	0.00230274	0	6.46e-05	0	3.73e-05	2.18e-06	0.000605993	4.48e-06	2.39e-05	0.00212059	0	0.000141066	1.61e-05	0	0	3.61e-06	7.07e-06	0	0	1.56e-05	1.69e-05	0	0	0	6.07e-06	3.59e-05	1.02e-06
1	0.013516	2.04e-06	2.11e-05	3.24e-05	2.88e-06	5.61e-06	5.4e-06	0.0106069	1.55e-06	6.04e-06	5.83e-05	1.78e-06	0	1.58e-05	0	2.15e-06	0.000124286	0.000195501	0	5.09e-06	1.79e-05	0	0.00817107	1.43e-06	2.37e-05	5.26e-06	3.16e-05	2.77e-05	0.00300777	1.78e-05	0	0.00370695	0	0.000372678	1.44e-05	0	0.000173168	3.09e-05	3.47e-05	0	5.92e-06	0	5.5e-05	0	0	0	0.000300644	8.94e-05	1.68e-05
1	0.00951104	2.84e-06	0	5.4e-05	4.2e-05	1.6e-05	2.42e-05	0.00790689	4.61e-06	3.53e-05	9.76e-06	1.36e-06	1.29e-06	8.67e-05	1.36e-06	4.13e-06	8.18e-05	0.000119828	0	1.44e-05	7.57e-06	0	0.00400101	6.08e-06	1.32e-05	2.08e-05	6.85e-05	6.91e-05	0.00115993	4.44e-06	9.35e-06	0.0025719	1.83e-06	0.000355415	1.56e-05	2.35e-06	0	2.95e-05	2.51e-05	0	8.67e-06	1.22e-05	4.62e-05	2.52e-06	0	0	2.05e-05	0.000432843	6.14e-06
1	0.00813661	3.08e-06	2.1e-05	8.03e-05	7.66e-05	1e-05	3.34e-05	0.0110177	1.19e-05	6.43e-05	6.7e-06	6.04e-06	5.39e-06	3.94e-05	0	8.79e-06	0.000134346	0.000118	0	2.23e-05	4.94e-05	0	0.00410468	4.18e-06	2.27e-05	1.2e-05	5.38e-05	7.56e-05	0.00123303	2.39e-06	1.98e-05	0.00288705	3.46e-06	0.000562011	1.51e-05	7.15e-06	0	3.37e-05	1.37e-05	1.25e-06	0.000166362	2.82e-05	3.18e-05	2.71e-06	0	1.66e-06	2.77e-05	0.000604916	3.61e-06
1	0.00740753	6.44e-05	1.35e-06	0.000156007	2.85e-05	9.75e-06	2.52e-05	0.0122257	1.28e-05	4.94e-05	1.56e-05	1.26e-05	3.04e-06	1.88e-05	0	1.58e-06	0.000179342	0.000172658	0	2.24e-05	0.000115098	1.03e-06	0.00630826	9.73e-06	4.89e-05	0	6.43e-06	7.1e-05	0.00120322	1.45e-06	8.06e-06	0.00378942	6.36e-06	0.000962938	3.06e-05	7.15e-06	2.35e-05	2e-05	6.95e-05	0	4.77e-06	6.65e-05	1.38e-05	2.67e-06	0	1.69e-06	0.000104167	0.00198321	3.31e-05
1	0.00796796	2.56e-05	2.33e-06	0.00013889	3.69e-06	1.12e-05	2.83e-05	0.00983351	8.69e-06	5.04e-05	7.82e-06	1.51e-05	2.82e-06	2.22e-05	0	3.94e-06	0.000118687	0.000156122	0	2.92e-05	9.21e-05	0	0.00457321	7.42e-06	2.18e-05	0	8.11e-06	5.12e-05	0.00120822	3.97e-06	0	0.00333603	5.15e-06	0.000875203	1.34e-05	9.98e-06	2.3e-05	2.22e-05	7.88e-05	0	1.05e-05	5.84e-06	2.11e-05	1.41e-06	0	3.99e-06	0.000124074	0.000142643	3.29e-05
1	0.00867872	6.38e-06	9.5e-05	5.05e-05	3.64e-06	3.28e-06	1.02e-05	0.00901417	1.76e-05	4.94e-05	6.84e-06	1.04e-05	6.62e-06	2.24e-05	2.55e-06	2.14e-06	0.000162863	0.000208834	0	6.69e-06	0.000114635	0	0.00518604	2.38e-06	3.84e-05	0	1.96e-06	4.34e-06	0.00189709	2.87e-06	0	0.00283117	1.34e-05	0.00109401	4.56e-05	6.59e-06	0	1.76e-05	1.95e-05	0	2.02e-06	1.78e-05	4.39e-05	1.88e-06	0	1.6e-06	2.67e-05	0.000260299	2.03e-05
1	0.00865483	7e-06	0.00010907	1.51e-05	0	2.73e-06	7.09e-06	0.0100092	0	3.15e-05	2.52e-05	4.73e-06	2.25e-06	2.55e-05	0	0	0.000156715	0.000132928	0	1.45e-05	3.09e-05	0	0.00483589	0	2.39e-05	0	9.26e-06	6.09e-06	0.00180236	7.46e-06	1.17e-06	0.00261517	2.53e-06	0.000837613	2.95e-05	2.79e-06	0	6.64e-06	3.07e-05	0	0	1.47e-06	3.05e-05	1.4e-06	0	0	8.47e-06	0.000162137	5.59e-06
1	0.0092972	2.33e-06	2.24e-06	3.73e-05	9.11e-06	2.85e-05	3.12e-05	0.00822099	1.11e-06	4.35e-05	2.19e-05	5e-06	1.78e-06	1.41e-05	0	9.66e-06	0.000119989	0.000227193	0	9.97e-06	2.06e-05	2.25e-06	0.00419492	4.04e-06	1.87e-05	3.06e-05	7.86e-06	2.07e-05	0.000975065	1.53e-06	9.51e-06	0.00266252	5.12e-06	0.000479824	4.91e-05	1.73e-06	0	3.15e-05	2.3e-05	0	2.62e-06	1.27e-05	3.03e-05	2.13e-06	1.27e-06	1.06e-05	2.12e-05	0.000477361	4.81e-05
1	0.00716469	4.9e-05	4.67e-06	9.69e-05	0	4.92e-06	1.79e-05	0.00972896	0	3.14e-05	5.81e-06	0	2.52e-06	3.06e-05	0	1.1e-05	8.96e-05	0.000140267	0	1.79e-05	3.22e-05	0	0.00362322	8.98e-06	1.95e-05	1.38e-05	1e-05	3.2e-05	0.00113117	3.43e-06	3.89e-06	0.0028515	2.65e-06	0.000343634	4.28e-05	0	0	0.00047785	2.52e-05	2.58e-06	0	3.79e-06	3.46e-05	1.77e-06	0	2.68e-06	2.4e-05	9.67e-05	1e-05
1	0.00746327	3.1e-05	4.32e-05	5.61e-05	0	6.9e-06	2.91e-05	0.00947065	0	4.05e-05	9.4e-06	1.47e-05	1.73e-06	3.2e-05	0	7.8e-06	0.000110106	0.000136529	0	2.25e-05	1.83e-05	0	0.00391164	1.76e-05	1.85e-05	2.35e-05	5.07e-06	4.75e-05	0.00123217	2.19e-05	1e-06	0.00291651	2.93e-06	0.000429758	4.64e-05	8.34e-06	0	0.000258528	5.59e-05	1.19e-06	1.09e-06	6.25e-06	3.76e-05	1.57e-06	0	1.52e-06	4.63e-06	0.000103528	1.23e-05
1	0.0078709	4.7e-06	7.51e-05	0.000132401	7.33e-06	8.45e-06	1.6e-05	0.0123845	2.9e-05	5.32e-05	3.84e-06	1.63e-05	1.06e-05	7.43e-06	0	1.11e-05	8.32e-05	0.000169339	0	2.56e-05	3.35e-05	0	0.00414604	1.08e-05	1.44e-05	2.12e-06	6.21e-06	4.93e-05	0.00152632	1.88e-06	4.29e-06	0.00354027	0	0.000412097	8.74e-06	1.59e-06	1.98e-05	3.91e-05	1.52e-05	0	1.16e-05	6.52e-06	4.06e-06	1.52e-06	0	6.2e-06	7e-05	0.000121365	1.28e-05
1	0.00761656	4.08e-06	1.77e-05	7.44e-05	2.33e-06	7.08e-06	3.44e-05	0.00905956	1.37e-06	5.46e-05	3.01e-06	9.38e-06	6.58e-06	1.69e-05	0	8.21e-06	8.13e-05	0.000246302	7.54e-06	3.02e-05	2.64e-05	0	0.00407871	1.07e-05	8.13e-05	1.62e-06	5.67e-06	5.15e-05	0.00139094	0	7.63e-06	0.00367322	0	0.000426267	1.33e-05	3.42e-06	3.46e-05	7.64e-05	2.1e-05	0	1.19e-05	9.79e-06	4.51e-06	4.53e-05	1.7e-06	1.23e-05	7.69e-05	0.00102044	4.87e-05
1	0.00747887	0	2.82e-06	3.71e-05	3.19e-06	2.22e-05	2.54e-05	0.0110961	6.91e-06	2.41e-05	1.84e-05	1.72e-05	3.29e-06	1.29e-05	0	0	0.000193805	0.000232032	0	1.58e-05	5.38e-06	0	0.005085	1.24e-05	2.08e-05	0	2.88e-05	2.86e-05	0.00156608	2.38e-05	0	0.00309098	5.51e-06	0.000699833	2.76e-05	0	0	3.8e-06	4.74e-05	0	1.17e-06	1.27e-05	5.45e-05	1.37e-06	1.61e-05	0	4.23e-06	0.000402468	9.45e-06
1	0.00903619	5.19e-06	0	5.4e-05	1.93e-06	1.85e-05	2.55e-05	0.0118247	1.63e-05	8.13e-05	4.17e-05	3.09e-05	6.99e-06	8.85e-06	1.8e-05	0	0.000299071	0.000173024	0	6.63e-06	0.000103018	4.33e-06	0.00602054	3.53e-06	9.08e-05	0	1.13e-05	1.18e-05	0.0018155	1.81e-05	0	0.00565756	1.2e-05	0.00101353	4.04e-05	0	0	5.34e-05	2.36e-05	0	1.62e-06	9.31e-06	5.84e-05	2.47e-06	1.3e-06	1.36e-06	8.32e-06	0.000393398	4.37e-06
1	0.00705548	0.000101222	6.33e-06	2.75e-05	1.21e-05	1.14e-05	1.06e-05	0.00815274	2.33e-05	8.25e-05	5.68e-06	1.44e-05	2.91e-06	1.36e-05	1.02e-05	1.67e-06	0.000130127	0.000195016	1.51e-06	8.9e-05	4e-05	0	0.0035826	3.5e-06	3.98e-05	0	6.04e-05	1.59e-05	0.00130362	3.9e-06	4.29e-06	0.00333251	1.57e-05	0.000567275	4.63e-05	0	3.32e-06	0.000147428	1.33e-05	0.000154772	1.37e-06	3.95e-05	4.7e-05	2.08e-06	0	4.66e-06	1.91e-05	0.001092	5.55e-06
1	0.00857084	3.53e-06	1.72e-05	3.67e-05	2.12e-05	1.26e-05	1.72e-05	0.00775614	2.85e-06	2.72e-05	9.06e-06	1.62e-05	1.26e-06	4.62e-05	0	1.07e-06	0.000148864	0.000291948	0	2.76e-05	7.69e-06	1.07e-06	0.00397478	8.54e-06	8.03e-05	0	4.19e-06	4.71e-05	0.0013816	0	5.97e-06	0.00367122	0	0.000492274	2.58e-05	8.26e-06	2.25e-06	2.58e-05	2.35e-05	0	3.51e-05	5.37e-06	1.27e-05	2.51e-06	0	3.1e-05	1.41e-05	0.00025881	1.5e-05
1	0.00843271	5.23e-06	5.64e-06	4.71e-05	7.68e-06	1.44e-05	2.21e-05	0.00970983	9.21e-06	4.84e-05	3.6e-06	1.28e-05	0	4.78e-05	0	6.32e-06	7.49e-05	0.000258378	9.31e-06	2e-05	1.78e-05	1.04e-06	0.00428237	2.03e-05	4.56e-05	2.06e-06	6.09e-06	2.78e-05	0.00153907	0	1.13e-05	0.0047905	0	0.000501134	2.11e-05	1.44e-05	3.88e-06	8.94e-05	4.4e-05	0	6.26e-06	6.82e-06	1.12e-05	3.51e-06	1.83e-06	1.21e-05	2.33e-05	0.000127379	1.78e-05
1	0.00747908	5.56e-05	0	0.000248081	1.42e-06	7.07e-06	8.37e-06	0.0111053	2.32e-06	2.81e-05	4.07e-05	2.57e-05	0	2.94e-05	0	2.04e-06	0.000159082	0.000319788	0	1.86e-05	0.000135125	0	0.00381702	0	2.55e-05	0	1.9e-05	5.67e-06	0.00132572	4.08e-06	0	0.00389682	0	0.000999052	3.51e-05	2.25e-06	0	1.51e-05	1.23e-05	0	1.55e-06	5.69e-06	3.72e-05	5.88e-06	0	2.81e-06	9.98e-06	0.000146469	1.13e-05
1	0.00748411	2.86e-06	0.000108968	0.000178343	0	8.84e-06	1.48e-05	0.0080636	1.97e-06	6.6e-05	1.23e-05	3.25e-05	7.77e-06	2.5e-06	0	2.57e-05	0.000196909	0.000171735	1.9e-06	1.34e-05	0.00010632	0	0.00390905	1.5e-06	8.8e-05	0	1.35e-05	1.83e-05	0.00226218	8.05e-06	1.7e-06	0.00437613	7.02e-06	0.000949229	1.15e-05	6.32e-06	3.83e-06	3.52e-05	1.4e-05	0	1.81e-06	9.63e-06	1.95e-05	4.17e-06	0	0	1.22e-05	0.000211242	1.25e-05

## Sheet: Sup.9
tag	Candidatus_Vesicomyosocius_okutanii_HA_LPARENCandidatus_Vesicomyosocius_okutanii_str._HARPAREN	Eggerthella_lenta_DSM_2243	Frankia_sp._EAN1pec	Cupriavidus_metallidurans_CH34	Nocardiopsis_dassonvillei_subsp._dassonvillei_DSM_43111	Clostridium_novyi_NT	Staphylococcus_aureus_subsp._aureus_MSHR1132	Pseudonocardia_dioxanivorans_CB1190	Escherichia_coli_SE15	Streptococcus_suis_GZ1	Rickettsia_rickettsii_str._Iowa	Streptococcus_sanguinis_SK36
0	2.14e-06	4.11e-05	6.8e-06	1.32e-05	4.92e-05	2.89e-05	5.5e-06	4.57e-05	8.29e-06	0.00689672	3.61e-06	0
0	1.58e-06	5.25e-05	8.2e-06	2.58e-05	4.41e-05	4.46e-05	1.97e-05	6.89e-05	2.02e-05	0.00301145	3.71e-06	3.2e-06
0	0	5.12e-05	8.49e-06	5.22e-05	0.000180414	1.22e-05	4.07e-06	3.76e-05	2.09e-06	0.0013553	1.23e-05	1.09e-05
0	0	5.72e-05	7.02e-06	8.55e-05	9.88e-05	2.43e-05	2.32e-05	3.94e-05	3.4e-06	0.00148074	1.11e-05	6.99e-06
0	1.55e-05	0.000108909	6.93e-06	2.03e-05	3.9e-05	1.27e-05	1.88e-05	0.000111626	8.11e-05	0.00348194	1.33e-05	6.85e-06
0	8.19e-06	9.45e-05	4.71e-06	3.01e-05	3.17e-05	8.88e-06	1.59e-05	0.00010665	9.58e-05	0.0125589	1.05e-05	9.65e-06
0	8.21e-06	4.03e-05	2.9e-06	2.4e-05	3.32e-05	1.3e-05	1.98e-05	7.82e-05	1.38e-05	0.00207158	2.69e-05	1.21e-05
0	0	6.81e-05	1.14e-05	1.55e-05	6.09e-05	1.44e-05	3.46e-05	0.000153257	3.35e-06	0.00182211	5.32e-06	1.25e-05
0	1.21e-05	5.94e-06	2.66e-06	2.26e-05	5.76e-06	1.09e-05	1.38e-05	1.08e-05	3.38e-06	0.00985163	3.11e-06	3.64e-05
0	2.88e-06	5.28e-05	2.77e-06	2.27e-05	2.85e-05	8.37e-06	3.86e-05	9.73e-05	6.35e-06	0.00188074	1.69e-05	7.06e-06
0	1.53e-06	6.84e-05	2.4e-06	2.06e-05	3.71e-05	5.43e-06	1.53e-05	3.82e-05	5.15e-05	0.017568	9.55e-06	5.28e-06
0	2.08e-06	5.19e-05	2.47e-06	2.7e-05	3.36e-05	1.78e-05	4.96e-05	3.32e-05	4.72e-05	0.013803	2.49e-05	1.96e-05
0	6.77e-06	2.35e-05	4.61e-06	1.01e-05	6.69e-06	3.67e-06	6.09e-06	1.33e-05	4.04e-06	0.0138328	5.13e-05	0
0	6.74e-06	5.32e-05	1.24e-05	2.19e-05	2.04e-05	9.45e-06	1.11e-05	1.89e-05	2.12e-06	0.00256379	5.75e-05	0
0	1.23e-06	3.6e-05	1.24e-05	5.76e-06	9.85e-06	2.46e-05	5.32e-05	0.000104493	1.1e-05	0.00310734	0	0
0	3.13e-06	5.75e-05	6.77e-06	2.72e-05	5.49e-05	2.45e-05	1.07e-05	0.000123803	0.000275912	0.00187301	2.06e-05	1.13e-05
0	3.78e-06	6.95e-05	4.68e-06	1.69e-05	2.73e-05	1.09e-05	7.9e-06	0.000160728	0.000586759	0.00214513	2.49e-05	7.53e-06
0	0	0.000165076	6.27e-06	2.36e-05	4.49e-05	2e-05	1.99e-05	7.56e-05	2.33e-06	0.00173873	0.000140338	0
0	1.54e-06	6.05e-05	4.63e-06	4.04e-05	5.87e-05	5.15e-05	1.41e-05	1.78e-05	1.97e-06	0.00237445	3.49e-06	6.38e-06
0	4.69e-06	5.82e-05	6.19e-06	3.08e-05	0.000119036	5.98e-05	2.61e-05	5.05e-05	3e-06	0.00167016	2.3e-05	8.68e-06
0	1.66e-06	4.72e-05	4.39e-06	3.03e-05	2.63e-05	3.85e-05	9.69e-06	4.77e-05	2.41e-06	0.00135357	1.17e-05	2.82e-05
0	1.49e-06	5.78e-05	9.75e-06	2.63e-05	3.8e-05	2.82e-05	1.04e-05	6.91e-05	1.23e-06	0.00152122	1.89e-05	4.56e-05
0	2.99e-06	2.53e-05	2.13e-05	2.39e-05	3.06e-05	2.31e-05	3.61e-06	1.09e-05	0	0.00216753	0	8.25e-06
0	0	7.47e-05	8.23e-06	3.4e-05	5.58e-05	4.47e-05	9.98e-06	4.17e-05	0	0.00201823	4.57e-06	1.05e-05
0	1.17e-06	5.49e-05	5.16e-06	1.16e-05	0.000124611	2.73e-05	4.79e-06	3.17e-05	0	0.00141168	8.7e-05	1.11e-05
0	0	6.67e-05	6.55e-06	2.08e-05	4.68e-05	4.75e-05	1.42e-05	2.69e-05	0	0.0015466	8.7e-05	9.4e-06
0	2.71e-06	0.000145279	7.1e-06	3.8e-05	5.22e-05	1.15e-05	1.69e-05	5.16e-05	0.000127547	0.00156178	1.27e-05	1.07e-05
0	1.83e-06	5.3e-05	7.45e-06	2.86e-05	6.22e-05	1.64e-05	6.73e-05	3.48e-05	0.000517906	0.00237784	9.09e-05	2.4e-05
0	0	4.72e-05	9.01e-06	2.68e-05	0.000150968	7.33e-06	6.11e-06	6.22e-05	6.76e-06	0.011591	6.77e-06	1.48e-05
0	2.13e-06	8.64e-05	2.4e-05	5.14e-05	0.000467822	1.92e-05	1.08e-05	0.000157478	4.04e-06	0.00236801	1.09e-05	1.76e-05
0	6.26e-06	9.91e-05	0	2.41e-05	4.92e-06	4.46e-06	1.56e-05	3.66e-05	3.26e-05	0.0012606	2.43e-05	2.95e-05
0	3.56e-06	0.000130278	0	2.08e-05	4.58e-06	1.68e-05	1.7e-05	2.58e-05	2.33e-05	0.00144798	1.46e-05	3.03e-05
0	0	0.000122125	9.22e-06	2.15e-05	1.58e-05	2.77e-05	1.27e-05	2.18e-05	2.45e-06	0.00180136	6.4e-05	4.72e-05
0	0	9.08e-05	4.95e-06	1.9e-05	1.78e-05	2.62e-05	1.44e-05	2.57e-05	2.47e-06	0.0020177	9.15e-05	5.22e-05
0	5.42e-06	2.46e-05	1.79e-06	1.7e-05	3.07e-05	2.15e-05	1.57e-05	0.000102243	1.28e-06	0.00225771	4.94e-05	7.37e-06
0	6.58e-06	4.6e-05	3.64e-06	1.9e-05	4.34e-05	1.88e-05	2.24e-05	0.000134317	1.6e-06	0.00183169	5.2e-05	7.04e-06
0	5.72e-06	7.26e-05	4.43e-06	2.48e-05	5.98e-05	4.13e-05	2.41e-05	7.77e-05	4.74e-06	0.00171156	4.68e-05	1.41e-05
0	1.35e-06	7.75e-05	5.73e-06	2.91e-05	5.92e-05	3.24e-05	2.66e-05	6.04e-05	2.97e-06	0.00138587	6.83e-06	1.47e-05
0	4.79e-06	0.000108209	6.23e-06	2.84e-05	3.51e-05	4.25e-05	1.52e-05	6.74e-05	5.4e-05	0.00214931	2.81e-06	1.26e-05
0	9.29e-06	7.96e-05	7.22e-06	2.33e-05	2.55e-05	1.73e-05	1.13e-05	3.14e-05	9.45e-05	0.00208715	3.21e-05	1.19e-05
0	3.69e-06	5.73e-05	6.09e-06	5.18e-05	2.62e-05	3.36e-05	2.41e-05	0.000110815	1.41e-06	0.00179729	0.000106716	2.09e-05
0	6.9e-06	6.39e-05	9.35e-06	4.63e-05	5.52e-05	4.15e-05	3.32e-05	0.000117967	0	0.00169552	2.25e-05	2.32e-05
0	3.62e-06	8.98e-05	1.29e-05	3.01e-05	5.63e-05	1.54e-05	9.22e-06	6.05e-05	1.11e-06	0.00162454	2.17e-05	1.17e-05
0	3.35e-06	8.12e-05	1.85e-05	2.57e-05	6.23e-05	2.63e-05	6.59e-06	5.19e-05	1.04e-06	0.00156121	2.28e-05	1.07e-05
0	0	2.33e-05	1.67e-06	2.13e-05	5.66e-05	7.11e-06	3.47e-06	3.37e-05	0	0.0109657	7.23e-06	1.03e-05
0	3.74e-06	3.28e-05	3.52e-06	3.55e-05	4.66e-05	2.55e-05	6.89e-06	2.1e-05	0	0.00191887	0.000112817	3.91e-05
0	7.6e-06	5.84e-05	3.24e-06	3.06e-05	7.02e-05	2.25e-05	3.01e-05	2.36e-05	3.87e-06	0.00192037	3.18e-05	9.47e-06
0	1.21e-05	4.45e-05	3.79e-06	4.5e-05	5.69e-05	5.55e-05	2.33e-05	2.9e-05	4.18e-06	0.00167592	8.18e-06	1.08e-05
0	0	6.03e-05	6.01e-06	1.54e-05	2.41e-05	2.04e-05	1.2e-05	3.75e-05	6.76e-06	0.00166077	4.72e-05	3.85e-06
0	2.82e-06	3.52e-05	2.33e-06	2.84e-05	4.21e-05	2.06e-05	5.44e-06	2.18e-05	0	0.00171687	8.78e-06	3.13e-05
0	2.07e-06	0.000127799	5.4e-06	4.53e-05	4.17e-05	3.13e-05	8.56e-06	1.56e-05	0	0.00254582	2.77e-06	2.32e-05
0	2.83e-06	2.87e-05	4.31e-06	1.47e-05	3.75e-05	2.77e-05	4.55e-06	1.52e-05	5.9e-06	0.00759547	7.66e-05	7.14e-06
0	3.55e-06	2.34e-05	3.73e-06	1.16e-05	2.77e-05	2.26e-05	3.7e-06	1.21e-05	5.25e-06	0.00796795	7.76e-05	7.85e-06
0	1.02e-05	0.000160699	3.18e-06	2.49e-05	2.34e-05	2.24e-05	1.63e-05	1.9e-05	2.67e-06	0.00182554	2.86e-05	9.81e-06
0	2.11e-06	0.000244299	3.52e-06	2.98e-05	5.78e-05	2.73e-05	1.37e-05	1.85e-05	2.07e-06	0.00207585	3.44e-05	1.03e-05
0	8.15e-06	6.82e-05	1.1e-05	0.000132998	1.79e-05	4.64e-05	9.18e-06	7.16e-05	3.69e-06	0.00200341	1.59e-05	5.82e-05
0	4.56e-06	6.2e-05	4.74e-06	1.95e-05	2.94e-05	5.99e-05	1.1e-05	0.000120795	1.82e-06	0.00168008	9.6e-05	7.6e-06
0	3e-06	5.21e-05	3.98e-06	1.93e-05	3.4e-05	1.54e-05	2.82e-05	5e-05	1.42e-05	0.00139618	1.37e-06	4.96e-05
0	1.42e-06	6.56e-05	5.09e-06	2.29e-05	4.8e-05	2.34e-05	2.88e-05	4.89e-05	2.45e-06	0.00133112	0	3.22e-05
0	8.8e-06	4.56e-05	3.9e-06	1.63e-05	2.55e-05	2.4e-05	6.68e-06	0.000322736	1e-05	0.0141302	1.11e-05	2.46e-05
0	5.42e-06	3.65e-05	2.25e-06	2.12e-05	1.58e-05	2.1e-05	4.54e-06	0.000378569	9.4e-06	0.0178015	8.88e-06	2.18e-06
0	3.66e-06	6.74e-05	4.64e-06	2.34e-05	3.02e-05	2.05e-05	3.19e-05	7.56e-05	3.26e-06	0.00291502	7.27e-05	1.17e-05
0	3.18e-06	0.000108372	8.32e-06	3.25e-05	4.19e-05	1.93e-05	2.64e-05	0.000114393	2.89e-06	0.003166	3.22e-05	7.45e-06
0	0	6.71e-05	4.62e-06	2.15e-05	0.00037458	1.52e-05	1.52e-05	5.93e-05	3.87e-06	0.00360838	8.18e-06	3.44e-06
0	0	5.43e-05	5.27e-06	3.08e-05	0.000189433	1.26e-05	9.9e-06	5.47e-05	4.04e-06	0.00204614	1.35e-05	1.01e-05
0	1.35e-06	7.31e-05	1.48e-05	2.75e-05	3.98e-05	8.86e-05	1.5e-05	0.000100025	7.69e-06	0.00197398	6.47e-06	9.22e-06
0	0	0.000132839	3.2e-05	2.61e-05	5.52e-05	0.000127854	1.58e-05	0.000120578	3.21e-06	0.00153878	3.4e-06	4.07e-06
0	0	7.43e-05	9.9e-06	3.73e-05	2.89e-05	2.46e-05	9.68e-06	5.14e-05	2.52e-06	0.00224508	7.15e-05	1.47e-05
0	0	7.77e-05	3.96e-06	2.62e-05	5.21e-05	1.82e-05	8e-06	2.77e-05	1.42e-06	0.0017223	5.8e-05	4.25e-05
0	0	5.5e-05	9.21e-06	2.44e-05	3.36e-05	1.55e-05	1.37e-05	2.66e-05	1.19e-05	0.00149735	1.71e-05	1.13e-05
0	0	3.39e-05	7.17e-06	3.53e-05	3.98e-05	2.87e-05	3.46e-05	1.68e-05	1.26e-05	0.00141233	1.05e-05	8.24e-06
0	0	4.48e-05	9.44e-06	5.9e-05	5.82e-05	3.25e-05	3.07e-05	5.81e-05	1.93e-06	0.00203446	2.21e-05	1.1e-05
0	1.45e-06	5.39e-05	6.9e-06	7.95e-05	7.42e-05	3.64e-05	4.4e-05	4.79e-05	1.74e-06	0.00171075	4.4e-05	1.63e-05
0	4.29e-06	3.7e-05	8.72e-06	2.27e-05	2.81e-05	7.23e-05	9.24e-06	5.29e-05	3.45e-06	0.00187234	1.29e-06	6.46e-06
0	1.55e-06	6.71e-05	1.26e-05	1.72e-05	4.03e-05	5.42e-05	1.12e-05	5.26e-05	6.53e-06	0.00150102	2.1e-05	8.96e-06
0	2.21e-06	8.78e-05	1.19e-05	1.97e-05	0.000100244	5.65e-05	2.15e-05	5.71e-05	3.34e-06	0.00158244	1.14e-06	6.15e-06
0	0	5.85e-05	1.28e-05	1.87e-05	1.75e-05	2.05e-05	2.27e-05	2.56e-05	0	0.00222773	0	1.56e-06
0	1.59e-06	0.00015959	8.96e-06	1.5e-05	1.25e-05	8.09e-06	8.35e-06	3.11e-05	0	0.00199057	0	7.21e-06
0	8.4e-06	9.95e-05	5.71e-06	2.9e-05	4.81e-05	1.03e-05	4.4e-06	7.97e-05	2.07e-06	0.00240858	1.17e-05	4.46e-06
0	8.68e-06	0.000107716	9.23e-06	3.12e-05	8.49e-05	1.38e-05	4.75e-06	8.09e-05	5.82e-06	0.00550731	1.31e-05	1.99e-05
0	0	0.00013391	7.76e-06	0.000154399	6.71e-05	4.37e-06	1.5e-05	0.000127947	1.48e-06	0.00181587	3.17e-06	7.58e-06
0	0	0.000243464	3.54e-06	0.000210608	5.32e-05	2.36e-05	1.28e-05	9.14e-05	1.47e-06	0.00236379	4.92e-06	6.18e-05
0	0	4.43e-05	1.28e-05	2.19e-05	0.000110378	2.57e-05	2.06e-05	5.84e-05	0.000370904	0.00299544	1.81e-05	3.82e-06
0	0	0.000146664	5.94e-06	0.000325775	7.18e-06	8.75e-06	2.75e-05	4.59e-05	2.74e-06	0.00165582	0	0
0	0	3.37e-05	4.31e-06	2.45e-05	5.88e-05	8.54e-05	5.04e-06	3.27e-05	1.12e-06	0.00167938	6.19e-06	3.66e-05
0	0	4.69e-05	5.72e-06	3.67e-05	3.14e-05	0.00013082	1.44e-05	3.91e-05	1.25e-06	0.00222825	4.51e-06	3.48e-05
0	1.45e-05	3.12e-05	5.96e-06	4.49e-05	3.31e-05	9.45e-06	3.03e-05	6.18e-05	1.16e-05	0.0040548	1.04e-06	1.5e-05
0	1.4e-05	6.92e-05	1.16e-05	4.55e-05	7.07e-05	8.75e-06	1.1e-05	3.75e-05	0	0.00160573	1.97e-06	6.19e-06
0	3.53e-06	4.72e-05	4.42e-06	3.27e-05	5.14e-05	2.64e-05	4.46e-05	4.48e-05	2.42e-06	0.00205519	2.87e-05	1.76e-05
0	3.97e-06	6.26e-05	6.78e-06	4.8e-05	6.51e-05	2.6e-05	4.22e-05	2.55e-05	4.71e-06	0.00139374	4.64e-05	3.23e-05
0	5.02e-06	4e-05	2.77e-06	1.14e-05	1.86e-05	2.85e-05	1.51e-05	6.62e-05	4.33e-06	0.00410015	1.13e-05	2.15e-05
0	6.43e-06	7.63e-05	6.01e-06	2.5e-05	2.88e-05	3e-05	1.52e-05	5.37e-05	1.14e-05	0.00333302	1.3e-05	2.55e-05
0	3.57e-06	2.44e-05	6.38e-06	4.03e-05	5.15e-05	2.22e-05	2.17e-05	1.44e-05	9.52e-06	0.00146204	0.000131184	1.76e-05
0	2.32e-06	4.16e-05	5.67e-06	3.25e-05	0.000138005	2.51e-05	6.24e-05	2.99e-05	8.22e-06	0.00173905	0.000109798	3.02e-05
0	0	2.49e-05	5.09e-06	3.22e-05	2.37e-05	1.68e-05	9.9e-06	1.88e-05	3.88e-06	0.00991956	1.31e-05	3.18e-05
0	0	7.77e-05	3.57e-06	2.85e-05	1.57e-05	2.09e-05	1.05e-05	3.9e-05	0.000224574	0.00227671	2.11e-06	3.6e-06
0	2.53e-06	8.92e-05	6.68e-06	3.27e-05	5.28e-05	5.58e-05	4.13e-05	5.26e-05	0	0.00411304	1.32e-05	3.68e-06
0	7.65e-06	8.33e-05	6.41e-06	3.18e-05	5.52e-05	1.31e-05	2.4e-05	5.68e-05	0	0.00365327	6.06e-06	5.13e-06
0	0	2.26e-05	4.76e-06	1.6e-05	0.000201776	1.26e-05	8.65e-06	3.69e-05	0	0.0151801	1.17e-05	5.25e-06
0	1.08e-06	2.92e-05	4.63e-06	1.67e-05	0.000278642	1.23e-05	5.19e-06	4.11e-05	1.33e-06	0.00737021	1.35e-05	2.09e-06
0	0	7.07e-05	1.4e-05	6.92e-05	2.96e-05	2.09e-05	3.62e-06	1.84e-05	0	0.00714584	1.71e-06	7.08e-06
0	0	7.56e-05	1.35e-05	5.06e-05	2.86e-05	1.28e-05	4.4e-06	3.57e-05	2.08e-06	0.002922	5.16e-06	4e-06
0	1.57e-06	0.000124253	5.7e-06	4.37e-05	2.84e-05	1.84e-05	1.15e-05	4.75e-05	3.86e-05	0.00180254	6.61e-06	1.71e-05
0	0	0.000101445	1.37e-05	2.79e-05	3.27e-05	1.29e-05	4.52e-05	0.000160722	0	0.00177533	1e-05	5.7e-05
0	0	5.53e-05	1.47e-05	5.1e-05	2.21e-05	1.79e-05	1.18e-05	2.58e-05	0	0.00613913	8.03e-06	1.9e-05
0	0	0.000182624	2.39e-05	2.25e-05	3.07e-05	4.32e-05	1.66e-05	2.63e-05	1.32e-06	0.0038071	4.63e-06	0.0001536
0	1.24e-05	3.07e-05	4.35e-06	2.99e-05	5.02e-05	2.44e-05	2.16e-05	3.56e-05	1.78e-06	0.0103379	2.7e-05	2.31e-05
0	1.38e-05	4.87e-05	7.63e-06	3.74e-05	5.8e-05	2.72e-05	1.28e-05	4.82e-05	1.56e-06	0.0035215	1.33e-05	8.6e-06
0	7.8e-06	5.58e-05	4.35e-06	2.67e-05	2.88e-05	2.47e-05	1.65e-05	8.92e-05	0	0.00216953	1.08e-05	1.46e-05
0	2.06e-05	5.75e-05	5.2e-06	4.68e-05	1.76e-05	3.05e-05	7.9e-06	2.97e-05	2.88e-06	0.00196592	2.97e-06	2.43e-05
0	1.61e-06	4.04e-05	4.87e-06	3.05e-05	3.59e-05	8.82e-05	2.33e-05	3.12e-05	3.44e-05	0.0017448	3.47e-06	2.61e-05
0	4.82e-06	0.000122563	4.03e-06	2.87e-05	4.85e-05	3.46e-05	3.76e-05	7.85e-05	6.48e-06	0.00211864	3.15e-05	1.41e-05
0	0	7.03e-05	8.52e-06	2.76e-05	1.64e-05	1.97e-05	3.5e-05	1.52e-05	5.73e-06	0.00275991	2.95e-05	4.98e-05
0	1.48e-06	5.74e-05	4.69e-06	2.21e-05	2.94e-05	1.61e-05	1.54e-05	2.59e-05	2.41e-06	0.00151052	0.000143133	3.54e-05
0	6.74e-06	0.000157765	1.11e-05	4.18e-05	7.64e-05	1.53e-05	1.83e-05	6.18e-05	6.73e-06	0.00173958	1.29e-05	2.97e-05
0	0	8.83e-05	1.19e-05	1.58e-05	1.21e-05	1.46e-05	6.04e-06	8.23e-05	1.06e-06	0.00184531	8.71e-05	5.09e-05
0	1.78e-06	5.41e-05	3.19e-06	2.91e-05	3.65e-05	3.18e-05	6.49e-06	2.76e-05	0	0.00174698	6.54e-06	2.42e-05
0	1.63e-06	6.35e-05	4.09e-06	2.29e-05	2.76e-05	4.37e-05	1.85e-05	2.78e-05	5.2e-06	0.0017446	2.14e-06	2.3e-05
0	4.18e-06	5.27e-05	4.83e-06	2.2e-05	3.93e-05	2.09e-05	2.69e-05	5.39e-05	1.22e-05	0.00142895	2.93e-06	4.12e-05
0	1.51e-06	6.42e-05	6.66e-06	2.37e-05	5.54e-05	2.54e-05	2.98e-05	5.7e-05	2.86e-06	0.00133522	0	3.13e-05
0	7.84e-06	5.33e-05	5.16e-06	2.26e-05	3.4e-05	2.89e-05	7.4e-06	0.000255325	8.97e-06	0.0127739	1.12e-05	2.66e-05
0	6.55e-06	3.56e-05	2.48e-06	2.12e-05	1.62e-05	1.7e-05	4.98e-06	0.000289179	6.38e-06	0.0179094	1.04e-05	1.79e-06
0	0	9.67e-05	6.52e-06	2.67e-05	0.000782367	5.86e-06	1.51e-05	0.000113813	3.79e-06	0.00176855	6.9e-06	3.8e-06
0	0	0.000106639	1.36e-05	5.21e-05	5.6e-05	2.31e-05	1.36e-05	6.95e-05	3.53e-06	0.00235804	1.72e-05	9.12e-06
0	3.56e-06	5.07e-05	7.56e-06	2.57e-05	9.3e-05	6.86e-06	1.17e-05	6.2e-05	3.33e-06	0.0016105	8.01e-05	1.09e-05
0	0	0.00022848	1.48e-06	1.09e-05	1e-05	2.21e-05	1.85e-06	1.65e-05	0	0.0163475	6.06e-06	1.38e-05
0	1.24e-06	6.18e-05	1.1e-05	2.36e-05	4.63e-05	2.31e-05	1.44e-05	6.72e-05	4.22e-06	0.00178041	4.74e-06	1.17e-05
1	0	2.79e-05	3.87e-06	1.58e-05	1.54e-05	6.16e-06	6.74e-06	7.7e-06	8.84e-06	0.00141348	5.14e-06	9.81e-06
1	0	1.62e-05	0	1.64e-06	7.87e-06	0.000286543	8.83e-06	3.04e-05	9.12e-05	0.00260983	3.12e-06	0
1	0	1.36e-05	1.37e-06	9.25e-06	0	1.23e-05	4.64e-06	4.96e-06	8.61e-06	0.0023849	0	2.59e-05
1	0	7.15e-05	1.29e-06	1.3e-05	1.54e-05	1.56e-05	3.88e-06	1.36e-05	7.03e-06	0.00164008	1.37e-05	3.46e-06
1	0	0.000112181	3.27e-06	3.32e-05	1.39e-05	1.89e-05	7.3e-06	2.06e-05	1.5e-05	0.0018172	2.87e-05	4.99e-05
1	0	2.43e-05	9.71e-06	2.43e-05	1.14e-05	1.15e-05	1.53e-05	6.92e-06	4.61e-06	0.0020292	0	0
1	0	3.4e-05	5.34e-06	3.77e-05	1.95e-05	1.02e-05	6.88e-06	1.57e-05	5.08e-06	0.00153828	0	1.08e-06
1	0	2.33e-05	1.4e-06	2.01e-05	9.65e-06	7.58e-05	4.01e-06	1.93e-05	2.34e-06	0.00645362	0	4.28e-06
1	0	1.81e-05	1.21e-06	8.9e-06	9.35e-06	4.11e-05	9.34e-06	5.55e-06	1.32e-05	0.00918384	0	1.49e-06
1	0	1.88e-05	1.38e-06	1.52e-05	2.63e-05	6.41e-06	2.45e-05	3.19e-05	1.44e-05	0.00146087	0	1.24e-06
1	0	0.000135386	0	1.79e-05	1.37e-05	6.83e-06	0	0.000140857	6.98e-06	0.00120981	0	3.65e-06
1	0	0.00011187	2.31e-06	1.94e-05	1.81e-05	9.02e-06	1.76e-06	2.44e-05	1.47e-06	0.00143568	0	5.5e-06
1	0	6.57e-05	2.76e-06	2.06e-05	2.57e-05	8.29e-06	8.13e-06	9.56e-05	0.000274057	0.00150661	2.32e-06	0
1	0	3.73e-05	4e-06	1.84e-05	1.98e-05	2.85e-05	1.29e-05	3.66e-05	0.000212096	0.00212351	1.75e-06	2.25e-06
1	0	2.02e-05	0	1.51e-05	2.49e-06	7.42e-06	1.96e-06	5.3e-05	2.56e-06	0.00157095	0	0
1	0	2.95e-05	0	3.13e-05	1.35e-05	1.73e-05	2.47e-06	1.03e-05	4.24e-06	0.00137188	0	0
1	0	4.95e-05	2.81e-06	2.15e-05	2.22e-05	3.18e-05	1.49e-05	1.44e-05	2.58e-05	0.00133527	0	3.02e-06
1	0	2.44e-05	0	1.6e-05	1.14e-05	1.32e-05	8.75e-06	2.06e-05	2.03e-06	0.00174392	9.13e-06	2.9e-06
1	1.04e-06	4.35e-05	5.01e-06	1.92e-05	2.07e-05	5.8e-06	1.9e-05	3.54e-05	6.49e-06	0.00173832	0	1.56e-06
1	0	2.26e-05	1.38e-06	1.22e-05	9.38e-06	8.65e-06	7.59e-06	3e-05	2.59e-06	0.00157142	0	0
1	0	0.000344748	0	5.74e-05	8.92e-06	1.95e-05	1.4e-06	0.000688248	6.74e-06	0.00174614	0	0

## Sheet: Sup.10
Sample	Tag	Ehrlichia_canis_str._Jake	Campylobacter_coli_CVM_N29710	Streptococcus_pneumoniae_ATCC_700669	Bifidobacterium_longum_subsp._infantis_ATCC_15697_._JCM_1222_._DSM_20088	Mycoplasma_fermentans_PG18	Sideroxydans_lithotrophicus_ES.1	Burkholderia_ambifaria_MC40.6	Burkholderia_gladioli_BSR3	Saccharomonospora_viridis_DSM_43017	Mycobacterium_leprae_Br4923	Chlamydia_psittaci_RD1	Atopobium_parvulum_DSM_20469	Vibrio_vulnificus_CMCP6	Advenella_kashmirensis_WT001	Methanosarcina_mazei_Go1	Achromobacter_xylosoxidans_NBRC_15126_._ATCC_27061	Leuconostoc_kimchii_IMSNU_11154	Candidatus_Kinetoplastibacterium_crithidii_TCC036E	Methanothermobacter_marburgensis_str._Marburg	Escherichia_coli_O104COLONCOLONH4_str._2009EL.2050	Streptococcus_parasanguinis_FW213	Streptococcus_pneumoniae_SPN032672	Mycobacterium_ulcerans_Agy99	Rubrobacter_xylanophilus_DSM_9941	Ruminococcus_bromii_L2.63	Shewanella_sp._MR.7	Enterobacter_cloacae_subsp._dissolvens_SDM	Fibrobacter_succinogenes_subsp._succinogenes_S85	Candidatus_Carsonella_ruddii_PV	Chlamydia_trachomatis_GSLASH9301	Burkholderia_cenocepacia_MC0.3	Bifidobacterium_animalis_subsp._lactis_ATCC_27673	Lactobacillus_plantarum_ZJ316	Rhodopseudomonas_palustris_BisA53	Bacillus_cereus_E33L	Acetobacter_pasteurianus_IFO_3283.01	Sulfolobus_islandicus_Y.G.57.14	Adlercreutzia_equolifaciens_DSM_19450	Acidaminococcus_intestini_RyC.MR95	Buchnera_aphidicola_str._TLW03_LPARENAcyrthosiphon_pisumRPAREN	Glaciecola_sp._4H.3.7PLUSYE.5	Clavibacter_michiganensis_subsp._nebraskensis_NCPPB_2581	Lactobacillus_salivarius_CECT_5713	Shewanella_woodyi_ATCC_51908	Lactobacillus_reuteri_TD1	Xanthomonas_fuscans_subsp._fuscans	Corynebacterium_halotolerans_YIM_70093_._DSM_44683	Roseburia_intestinalis_XB6B4
R_H_SRR2145362	0	0.001458	5e-06	4e-06	0.000283	0	0	1e-06	0.006478	9e-06	0.000113	1.1e-05	0	1e-06	0	0	0	3.8e-05	9e-06	3e-06	3e-06	6e-06	0	0.001507	1.2e-05	0.000243	1.6e-05	3e-06	1.8e-05	0.000305	3e-06	2.7e-05	0.000389	8e-06	0.000246	1.8e-05	9e-06	8e-06	1.6e-05	1.6e-05	4e-06	0	2.2e-05	2e-06	9e-06	1.9e-05	7.4e-05	1.5e-05	0.001794
R_H_SRR2145363	0	0.002758	0	3e-06	2.8e-05	1e-06	2.6e-05	9e-06	0.006552	6e-06	1.9e-05	3e-06	2e-06	1e-06	2.6e-05	0	0	2e-05	4e-05	5e-06	1.2e-05	8e-06	0	0.00115	7e-06	0.000138	0	2e-06	1.9e-05	0.00028	0	2.3e-05	0.000343	0	0.000424	1e-05	1e-06	4e-06	2.9e-05	3e-06	0	6e-06	2e-06	1.7e-05	5e-06	1.1e-05	9e-06	1e-05	9e-05
R_H_SRR2145366	0	0.001953	1e-06	8e-06	7.8e-05	1e-06	1.4e-05	4e-06	0.011301	4e-06	4.5e-05	1e-06	1e-06	5e-06	9e-06	0	3e-06	4e-05	2.2e-05	1e-06	1.5e-05	7e-06	0	0.002916	6e-06	0.000492	3e-06	2e-06	2.9e-05	0.000292	1e-06	5.3e-05	0.00033	8e-06	0.0004	1.6e-05	3e-06	2.7e-05	4.8e-05	2.2e-05	1e-06	5e-06	1.6e-05	1e-06	3.1e-05	3e-06	9e-06	3.7e-05	0.000269
R_H_SRR2145368	0	0.002122	0	7e-06	1.1e-05	0	1.2e-05	1.5e-05	0.004714	3e-06	1.4e-05	4e-06	9e-06	0	3e-06	0	0	5e-05	2.1e-05	3e-06	1.5e-05	1.1e-05	0	0.001785	1.7e-05	0.000233	1e-06	2e-06	1.6e-05	0.000306	2e-06	2.9e-05	0.000262	0	0.000289	1.9e-05	4e-06	2.2e-05	7e-06	8e-06	0	3e-06	4e-06	0	1.6e-05	1e-06	4e-06	7e-06	0.000149
R_H_SRR2145371	0	0.002439	0	3e-06	1.1e-05	3e-06	1e-05	3e-06	0.003977	2e-06	9e-06	4e-06	4e-06	2e-06	3e-06	0	2e-06	3.4e-05	2.8e-05	1e-06	4.8e-05	3.2e-05	0	0.001711	6e-06	3.4e-05	0	1e-06	6e-06	0.0004	1e-06	7e-06	0.000316	1e-06	0.000434	1.6e-05	7e-06	0	5.7e-05	3e-06	0	9e-06	3e-06	0	3e-06	2e-06	1.5e-05	7e-06	0.000313
R_H_SRR2145372	0	0.001907	0	3e-06	1.9e-05	0	6e-06	2.3e-05	0.002845	1e-06	6e-06	2e-06	1.5e-05	1e-06	1.1e-05	0	6e-06	2.8e-05	7e-05	9e-06	1.4e-05	1e-05	0	0.002001	0	2.2e-05	1e-06	2e-06	2.2e-05	0.000415	1e-06	2.3e-05	0.000257	2e-06	0.000288	5e-06	2e-06	0	1.3e-05	0	2e-06	3.4e-05	1.4e-05	3e-06	8e-06	1e-06	1.4e-05	1.1e-05	0.0021
R_H_SRR2145374	0	0.001827	0	3.2e-05	1e-05	1e-06	0	3e-06	0.001995	1e-06	3e-06	0	5e-06	2e-06	0	0	3e-06	3.5e-05	6.5e-05	8e-06	1e-05	1.5e-05	0	0.001368	7e-06	2.6e-05	0	1.4e-05	8e-06	0.00028	4e-06	1.2e-05	0.000248	3e-06	0.000398	2.6e-05	5e-06	0	8e-06	3e-06	4e-06	3e-05	1e-05	1e-06	1e-06	2e-06	1.4e-05	1.4e-05	0.001198
R_H_SRR2145375	0	0.002192	0	4e-06	1.3e-05	0	0	3.8e-05	0.004293	4e-06	1.4e-05	9e-06	0	0	1e-06	0	0	1.1e-05	1.6e-05	0	2.1e-05	4.2e-05	0	0.002122	1e-05	2.5e-05	3e-05	4e-06	1.3e-05	0.000382	1e-06	4e-06	0.000246	0	0.00029	5e-06	5e-06	6e-06	8e-06	1e-06	0	0.000152	0	0	0	0	0	9e-06	0.000122
R_H_SRR2145376	0	0.002335	0	3e-06	3e-06	0	8e-06	2.1e-05	0.002983	0	9e-06	2e-06	0	0	0	0	0	9e-06	7e-06	1e-06	6e-06	3.1e-05	3e-06	0.002768	3e-06	1.5e-05	2e-06	0	2.1e-05	0.000328	0	0	0.000392	1e-06	0.000204	2e-06	1e-06	0	7e-06	3.2e-05	0	3e-06	1e-06	0	0	0	0	6e-06	5.6e-05
R_H_SRR2145377	0	0.002173	1e-06	1e-06	0.000111	0	1.7e-05	3e-05	0.004753	3e-06	1.6e-05	3e-06	0	7e-06	2e-06	0	2e-06	3.4e-05	4.6e-05	1e-06	1.8e-05	2.5e-05	0	0.001708	3e-06	9.3e-05	2e-06	2e-06	2.1e-05	0.000307	1e-06	4e-06	0.000298	0	0.000298	2.1e-05	6e-06	1.4e-05	2.9e-05	7e-06	0	2.2e-05	4e-06	1.2e-05	1.1e-05	2e-06	7e-06	1.5e-05	0.000226
R_H_SRR2145378	0	0.001891	1e-06	2e-06	2.7e-05	3e-06	2.3e-05	8e-06	0.00386	2e-06	1.7e-05	1e-06	3e-06	1e-06	2e-06	0	4e-06	0.000144	5e-06	2e-06	1.6e-05	2.8e-05	0	0.0017	8e-06	3.1e-05	0	3e-06	2.2e-05	0.000562	0	2e-06	0.000282	1e-06	0.000232	5e-06	4e-06	1e-06	2.3e-05	7e-06	0	2e-05	5e-06	0	1.1e-05	1e-06	3e-06	6e-06	0.000294
R_H_SRR2145379	0	0.001737	0	0	1.4e-05	0	3e-06	1.5e-05	0.002804	3e-06	1.3e-05	7e-06	3e-06	1e-06	3e-06	0	2e-06	1.5e-05	5e-06	1e-06	4e-06	2.3e-05	0	0.001228	3e-06	9.7e-05	0	4e-06	2e-05	0.000192	1e-06	0	0.000219	1.9e-05	0.000211	5e-06	7e-06	6e-06	1.6e-05	7e-06	3e-06	1e-06	3e-06	1e-06	8e-06	2e-06	4e-06	1.7e-05	0.000421
R_H_SRR2145380	0	0.0018	0	3e-06	6e-06	0	1e-05	1.4e-05	0.002556	1e-06	3e-06	1e-06	1.2e-05	1e-06	1e-06	0	5e-06	3.1e-05	3e-05	5e-06	9e-06	1.8e-05	0	0.001674	3e-06	0.000831	3e-06	4e-06	4.9e-05	0.000249	4e-06	8e-06	0.000234	2e-06	0.000389	6e-06	2e-06	4.5e-05	5e-06	1e-06	0	6e-06	1e-06	0	4.3e-05	6e-06	3e-06	7e-06	0.000528
R_H_SRR2145382	0	0.001808	2e-06	1.1e-05	1.7e-05	0	1.4e-05	6e-06	0.00308	3e-06	9e-06	1e-06	1e-06	6e-06	6e-06	0	5e-06	4.3e-05	1.7e-05	7e-06	1.1e-05	1.1e-05	0	0.001411	3e-06	9.3e-05	0	9e-06	9e-06	0.000269	1e-06	9e-06	0.000337	1e-06	0.000239	7e-06	5e-06	3e-06	1.4e-05	7e-06	0	8e-06	1.2e-05	0	2.6e-05	4e-06	1.5e-05	1.5e-05	0.001374
R_H_SRR2145383	0	0.006941	0	1e-06	3e-06	4e-06	3e-06	1e-06	0.00291	1e-06	2e-06	1e-06	2e-06	1e-06	0	0	1e-06	1.6e-05	1.1e-05	1.7e-05	2e-06	1.6e-05	0	0.001773	0	8e-06	0	0	1.6e-05	0.001381	2e-06	8e-06	0.000245	2e-06	8.3e-05	4e-06	0	1e-06	6e-06	3e-06	0	1e-06	2e-06	9e-06	4e-06	1e-06	9e-06	2e-06	0.000136
R_H_SRR2145384	0	0.001721	0	3e-06	2.1e-05	0	9e-06	2e-06	0.004536	1e-06	1.2e-05	4e-06	2e-06	0	5e-06	0	3e-06	1.1e-05	5.9e-05	0	5e-06	1.9e-05	0	0.001525	4e-06	3.8e-05	0	1e-06	5e-06	0.000972	1e-06	1.9e-05	0.000197	1e-06	0.000285	1.1e-05	2e-06	1.1e-05	2e-05	4e-06	0	1e-06	4e-06	7e-05	4e-06	1e-06	7e-06	3e-06	5.5e-05
R_D_SRR2145290	1	0.002168	0	3.1e-05	0.0001	0	0	8e-06	0.005276	1.2e-05	2.6e-05	2e-06	8e-06	2.5e-05	0	0	0	0.000213	6.2e-05	1e-06	2e-06	2.5e-05	0	0.001437	0.000188	5.6e-05	0	1.8e-05	5e-06	0.000475	1e-06	2e-06	0.00042	5.7e-05	0.000506	1e-06	2e-06	1e-06	5e-05	1e-06	1e-06	2e-06	4e-05	2.6e-05	3e-06	2.5e-05	3.3e-05	5.3e-05	0.003127
R_D_SRR2145292	1	0.001678	0	6e-06	0.000165	0	0	7.8e-05	0.00421	1.5e-05	6e-06	1.8e-05	4e-06	3e-06	0	0	1e-06	8.8e-05	1.6e-05	3e-06	3.9e-05	2.2e-05	0	0.00192	0	0.000109	8e-06	7e-06	2.4e-05	0.000304	2e-06	8e-06	0.000463	1.3e-05	0.000276	3e-06	3.9e-05	1e-06	4.2e-05	4.5e-05	2.6e-05	2e-06	1.3e-05	3e-06	4e-06	3e-06	0	1.4e-05	8.2e-05
R_D_SRR2145293	1	0.001765	0	1.5e-05	0.000337	0	0	5.3e-05	0.00895	4.7e-05	3e-05	4e-06	0	3e-06	0	0	0	5.6e-05	1.4e-05	3e-06	2e-05	1.6e-05	0	0.002055	1e-06	6.9e-05	1e-06	2e-06	3.8e-05	0.000265	2e-06	8e-06	0.000397	1.8e-05	0.000263	1.5e-05	3.4e-05	1e-06	7.5e-05	2.2e-05	1.3e-05	2e-06	2.9e-05	4e-06	1e-06	4e-06	0	3.3e-05	4.6e-05
R_D_SRR2145294	1	0.001593	0	1.8e-05	0.000209	0	0	2.2e-05	0.004467	2.4e-05	2e-06	6.1e-05	4e-06	5e-06	1e-06	0	0	0.000124	1.8e-05	6e-06	1.9e-05	1.9e-05	0	0.001841	0	4.1e-05	5e-06	2e-05	1.6e-05	0.000224	3e-06	6e-06	0.000428	3.1e-05	0.000325	1e-06	1.6e-05	0	4.4e-05	4.1e-05	3.6e-05	1e-06	1.6e-05	6e-06	4e-06	7e-06	0	1.9e-05	9e-05
R_D_SRR2145295	1	0.001581	4e-06	4e-06	0.000141	0	0	2.1e-05	0.006149	4.1e-05	2.1e-05	3e-06	0	0	0	0	1e-06	5.7e-05	2.6e-05	4e-06	6e-06	7e-05	1e-05	0.001801	3.1e-05	4.8e-05	0	6e-06	1.7e-05	0.000317	1.2e-05	1e-06	0.000379	1.1e-05	0.000521	1.1e-05	3.6e-05	0	0.000111	8e-06	3e-06	2e-06	1.2e-05	2e-06	5e-06	4e-06	8e-06	0.000289	0.000171
R_D_SRR2145296	1	0.001803	1e-06	2e-06	5.5e-05	0	0	6.5e-05	0.003388	9e-06	1.2e-05	2e-06	0	0	0	0	0	1.8e-05	3.6e-05	1e-06	2.4e-05	3.8e-05	1.3e-05	0.001516	2.6e-05	2.7e-05	0	6e-06	1.7e-05	0.000281	2e-06	1e-06	0.000235	6e-06	0.00035	8e-06	2.2e-05	1e-06	0.000132	4e-06	1e-06	1.4e-05	4e-06	1e-06	4e-06	2e-06	1.6e-05	6.5e-05	7.4e-05
R_D_SRR2145297	1	0.001235	0	5e-06	0.000269	0	1e-06	9e-06	0.004521	3.5e-05	1e-05	4e-06	0	1e-06	1e-06	0	0	3.5e-05	2.1e-05	3e-06	2e-06	4.6e-05	6e-06	0.001064	0.000139	4e-05	0	7e-06	5e-06	0.000179	4e-06	1e-06	0.000278	1.5e-05	0.00035	7e-06	9e-06	1e-06	4.5e-05	8e-06	3e-06	1e-06	4e-05	3e-06	4e-06	4e-06	1.1e-05	0.000123	0.000126
R_D_SRR2145298	1	0.001554	0	1.5e-05	7.4e-05	0	2e-06	2e-05	0.003813	1.2e-05	1.1e-05	2e-06	1e-06	0	1e-06	0	0	2.2e-05	4.9e-05	1e-06	9e-06	2.5e-05	1.2e-05	0.001197	2.2e-05	1.7e-05	0	2e-06	1.2e-05	0.000242	1.3e-05	0	0.000238	1e-06	0.000266	4e-06	2.3e-05	1e-06	1.8e-05	5e-06	0	5e-06	1e-05	0	1e-06	1e-06	2.9e-05	0.000133	0.000137
R_D_SRR2145300	1	0.004681	2e-06	1.2e-05	1.9e-05	0	5e-06	4e-06	0.007137	0	1.5e-05	4e-06	1e-06	1e-06	0	0	1e-06	5.2e-05	6e-06	1e-05	3e-05	3e-06	0	0.002075	1e-06	0.000197	0	2e-06	3.8e-05	0.000471	8e-06	1.9e-05	0.000356	2e-06	0.000315	1.9e-05	3e-06	8e-06	2.8e-05	1e-05	0	0	5e-06	2e-05	1.6e-05	4e-06	2.8e-05	1.6e-05	0.000439
R_D_SRR2145302	1	0.003346	0	1e-05	1.2e-05	2e-06	3e-06	1.3e-05	0.006413	0	8e-06	1e-05	2e-06	3e-06	4e-06	0	1e-06	9.1e-05	3.2e-05	7e-06	1.1e-05	6e-06	0	0.001288	1e-06	0.0002	0	3e-06	4e-05	0.000424	1.4e-05	1.3e-05	0.00043	4.5e-05	0.00053	2.8e-05	1e-06	8e-06	5.2e-05	6e-06	0	0	2e-06	2.7e-05	1e-05	1.2e-05	5e-06	3.2e-05	0.000191
R_D_SRR2145303	1	3.3e-05	0	2e-06	0	0	0	1e-06	0.00014	0	0	0	0	0	0	0	0	1e-06	0	0	0	1e-06	0	2.7e-05	0	0	0	0	0	2e-06	0	0	6e-06	0	8e-06	0	0	0	1e-06	0	0	0	0	0	0	0	0	0	0
R_D_SRR2145307	1	0.000853	0	1.7e-05	6.8e-05	0	0	0	0.00348	8e-06	4e-06	2e-06	0	0	1e-06	0	0	0.000193	8.2e-05	0	2e-06	0.000135	0	0.000834	0	3e-05	0	4e-06	1.1e-05	0.000269	1.4e-05	0	0.000267	1e-06	0.000151	2e-06	1.7e-05	2e-06	9e-06	4e-06	0	1e-05	1e-05	0	1e-06	1e-06	0	2.2e-05	4.9e-05
R_D_SRR2145308	1	0.001187	0	5.7e-05	4.1e-05	0	0	0	0.002438	5e-06	2e-06	3e-06	0	0	1e-06	0	1e-06	0.000129	6e-05	0	3e-06	4.8e-05	0	0.00056	0	4.3e-05	0	4e-06	1.1e-05	0.000339	2e-05	0	0.000239	1e-06	0.000127	4e-06	1.1e-05	3e-06	5e-06	5e-06	3e-06	4e-06	6e-06	0	1e-06	1e-06	0	1.3e-05	4.6e-05
R_D_SRR2145312	1	0.002436	0	8e-06	4.4e-05	2e-06	3e-06	4.4e-05	0.003013	1.4e-05	0	1e-06	0	7e-06	2e-06	0	0	3.2e-05	5e-06	1e-06	1.4e-05	8.6e-05	0	0.002009	1.2e-05	2.5e-05	0	6e-06	2.7e-05	0.000179	0	3e-06	0.000269	2e-06	0.000262	3e-06	3e-06	0	0.000191	5e-06	2e-06	9e-06	4e-06	0	2e-06	1e-06	2e-06	1e-05	2.7e-05
R_D_SRR2145314	1	0.001731	0	1.6e-05	2.8e-05	1e-06	0	1.2e-05	0.002976	6e-06	1e-06	6e-06	0	8e-06	0	0	1e-06	3.5e-05	7e-06	3e-06	1.4e-05	3.6e-05	0	0.001513	1.3e-05	0.000171	0	7e-06	1.8e-05	0.000262	9e-06	3e-06	0.000306	1e-06	0.000281	1.1e-05	4e-06	1.5e-05	3.3e-05	5e-06	0	3e-06	5e-06	0	2.5e-05	0	3e-06	1.2e-05	0.000174
R_D_SRR2145315	1	3.1e-05	0	0	0	0	0	0	8e-05	0	0	0	0	0	0	0	0	0	0	0	0	0	0	8e-06	0	0	0	0	0	1e-06	0	0	5e-06	0	6e-06	0	0	0	0	0	0	0	0	0	0	0	0	0	2e-06
R_D_SRR2145317	1	4.5e-05	0	0	0	0	0	0	0.000109	0	0	1e-06	0	0	0	0	0	7e-06	0	0	0	0	0	2.8e-05	0	0	0	0	0	5e-06	0	0	1.1e-05	0	1e-05	0	1e-06	0	0	1e-06	0	0	0	0	0	0	0	0	6e-06
R_D_SRR2145318	1	1.4e-05	0	0	0	0	0	0	0.00012	0	0	0	0	0	0	0	0	1e-06	0	0	0	0	0	8e-06	0	0	0	0	0	1e-06	0	0	1e-06	0	1.9e-05	0	0	1e-06	0	0	0	0	0	0	0	0	0	0	3e-06
R_D_SRR2145320	1	1.4e-05	0	7e-06	0	0	0	0	0.002143	0	0	0	1e-06	0	8e-05	0	0	1.4e-05	3e-05	0	2e-06	9e-06	0	0.00123	0	6.2e-05	0	1.3e-05	0	0.000121	0	0	0.000175	8e-06	9.9e-05	0	0	0	0	0	0	0	0	0	0	0	0.000105	0	3e-06
R_D_SRR2145321	1	5.4e-05	0	7e-06	0	0	0	0	0.001391	0	0	0	0	0	8.3e-05	0	0	1.1e-05	3.5e-05	0	9e-06	9e-06	0	0.000915	0	6.6e-05	0	1.1e-05	0	7e-05	0	8.5e-05	0.000156	0	0.00013	0	1e-06	0	0	0	0	0	0	0	0	0	0.000165	0	3e-06
R_D_SRR2145324	1	0.000939	0	1e-06	1.2e-05	0	0	0	0.002389	1.2e-05	0	3e-06	0	5e-06	0	0	2e-06	0.000155	2.3e-05	3e-06	3.4e-05	0	0	0.000692	0	2.8e-05	0	7e-06	0	0.000243	2e-06	0	0.000232	1e-06	0.000117	4.4e-05	0	1e-06	3e-06	3e-06	1e-05	2e-06	1.5e-05	4e-06	7e-06	0	1.8e-05	1.3e-05	0.001431
R_D_SRR2145325	1	0.001727	0	5e-06	2.6e-05	0	0	9e-06	0.00461	1e-05	5e-06	7e-06	0	7e-06	0	0	1e-06	0.000282	1.6e-05	6e-06	1.9e-05	3e-05	0	0.001781	0	9e-05	0	2.4e-05	3e-06	0.000404	6e-06	2e-06	0.00035	1e-06	0.000423	9e-06	0	3e-06	2e-05	4e-06	1e-06	3e-06	2.2e-05	1e-06	1e-06	5e-06	5.8e-05	3e-05	0.003124
R_D_SRR2145330	1	0.001608	0	1.6e-05	1.8e-05	0	1.5e-05	1e-06	0.006604	9e-06	3.9e-05	3e-06	0	0	1e-06	0	0	1.8e-05	1.5e-05	1e-06	5e-06	8e-06	0	0.003002	0	0.000139	0	1.2e-05	5e-06	0.000165	2e-06	4e-06	0.000458	0	0.000397	3e-05	4.9e-05	0	6.6e-05	1.2e-05	0	2e-06	2e-06	0	0	0	1e-06	1e-06	3.4e-05
R_D_SRR2145333	1	5.6e-05	0	0	0	0	0	0	0.000151	0	2e-06	0	0	0	0	0	0	3e-06	0	0	1e-06	2e-06	0	5.3e-05	0	2e-06	0	0	0	1e-05	1e-06	0	1.4e-05	0	9e-06	1e-06	0	0	0	0	0	0	0	0	0	0	0	0	3.6e-05
R_D_SRR2145335	1	0.000739	0	1.3e-05	1.5e-05	0	0	0	0.001977	0	4e-06	3.2e-05	0	0	0	0	1e-06	0.000135	9e-06	0	9e-06	7.8e-05	0	0.000597	0	2.3e-05	0	1.1e-05	0	0.000311	4e-06	3e-06	0.000193	0	5.2e-05	4.8e-05	1.5e-05	0	4e-06	3.5e-05	0	0	0	4e-06	0	0	0	4e-06	4.7e-05
R_D_SRR2145336	1	0.002017	1e-06	2e-06	2.5e-05	0	0	0	0.003116	0	1.3e-05	1.7e-05	0	0	0	0	1e-05	7.5e-05	1.1e-05	2e-06	9e-06	4e-06	0	0.001072	0	0.000104	0	4e-06	3e-06	0.000242	0.000165	1e-06	0.000348	0	0.000207	1.9e-05	3e-06	0	5e-06	1.6e-05	0	6e-06	4e-06	2e-06	2e-05	0	0	2e-06	0.000568
R_D_SRR2145338	1	0.00147	0	1e-06	7.8e-05	0	0	0	0.004068	2.2e-05	3e-06	7e-06	0	4e-06	0	0	0	0.000143	7.3e-05	0	8e-06	1.6e-05	0	0.001242	0	4.4e-05	0	2e-06	1.2e-05	0.000334	1.1e-05	1e-06	0.000338	1.3e-05	0.000176	6e-06	1e-06	2e-06	1.6e-05	1.5e-05	0	2e-06	4.5e-05	2.2e-05	0	0	1e-06	2.8e-05	0.004667
R_D_SRR2145350	1	0.002454	1e-06	0	1.5e-05	0	3e-06	1.1e-05	0.00432	4e-06	2e-05	5e-06	0	0	1e-06	0	0	8e-06	5.5e-05	0	9e-06	9e-06	0	0.001981	1e-06	6e-06	7e-06	2e-06	2e-06	0.000298	1e-06	1e-06	0.000283	0	0.000277	8.4e-05	3e-06	0	7e-06	0	0	1e-06	1e-06	0	0	0	2.1e-05	6e-06	5.6e-05
R_D_SRR2145356	1	0.001613	0	1e-06	1e-06	0	0	4e-06	0.002689	0	2e-06	1e-06	0	0	0	0	0	1.9e-05	0	0	8e-06	1e-05	0	0.001168	2e-06	1e-06	2e-06	0	1e-06	0.000139	0	0	9.1e-05	0	0.000123	1e-06	0	0	1e-06	0	0	3e-06	0	0	0	0	1e-06	1e-06	1.7e-05
R_D_SRR2145387	1	0.001909	0	0.000259	0.000216	0	0	9e-06	0.007506	1.3e-05	2.4e-05	2e-06	1.4e-05	1.2e-05	0	0	3e-06	0.00011	5.4e-05	2e-06	1e-06	3.1e-05	0	0.001623	0.000479	4.4e-05	0	8e-06	4e-06	0.000322	4e-06	5e-06	0.0004	6.7e-05	0.000759	8e-06	4e-06	0	5.8e-05	6e-06	4e-06	3e-06	4.6e-05	1.4e-05	1e-06	1.7e-05	8e-06	7.7e-05	0.000561
R_D_SRR2145388	1	0.001768	1e-06	6e-06	2.8e-05	0	4e-06	1.3e-05	0.005209	1.4e-05	1.1e-05	1e-06	0	2.5e-05	3e-06	0	0	4.2e-05	4.1e-05	1e-06	1.2e-05	3e-05	0	0.00156	3.8e-05	5.7e-05	5e-06	5e-06	1.6e-05	0.000324	9e-06	2.8e-05	0.000266	5e-06	0.000419	1.9e-05	1.1e-05	0	9.5e-05	9e-06	2e-06	1.1e-05	1.3e-05	4e-06	6e-06	5e-06	1e-06	2.5e-05	5.5e-05
R_D_SRR2145389	1	0.001959	0	8e-06	1e-05	1e-06	3e-06	1.2e-05	0.002156	3e-06	7e-06	0	1e-06	7e-06	1e-06	0	1e-06	1.3e-05	2e-05	1e-06	7e-06	3.7e-05	0	0.001413	1.8e-05	2.4e-05	3e-06	5e-06	1.5e-05	0.000344	8e-06	2e-06	0.000177	0	0.00027	1.6e-05	9e-06	0	7e-06	2e-06	1e-06	4.5e-05	3e-06	0	4e-06	6e-06	0	1.1e-05	5.4e-05
R_D_SRR2145390	1	0.001696	0	5e-06	5.1e-05	3e-06	3.6e-05	5e-06	0.005025	4e-05	1.9e-05	0	4e-06	4.9e-05	8e-06	0	2e-06	2.9e-05	5.5e-05	1e-06	5e-06	2.5e-05	0	0.001665	8.5e-05	7.3e-05	2e-06	1.3e-05	1.1e-05	0.000399	1e-06	1.2e-05	0.000308	0	0.000357	4e-05	1.2e-05	0	7.1e-05	1.2e-05	1e-05	1e-05	2.7e-05	0	4.8e-05	2e-06	1e-06	5.9e-05	6.6e-05
R_D_SRR2145392	1	0.001052	1e-06	0.000115	1.6e-05	0	0	9e-06	0.004116	0	0	2.4e-05	0	0	0	0	1e-06	0.000614	2.4e-05	2e-06	5e-06	0.000119	0	0.001152	3e-06	1.2e-05	9e-06	1e-06	1e-06	0.000139	9e-06	2.3e-05	0.000317	3e-06	0.000123	2.6e-05	8e-06	0	1e-06	1.3e-05	1e-06	8e-06	1.4e-05	1.2e-05	0	0	0	1e-06	0.000277
R_D_SRR2145393	1	0.000863	0	1.8e-05	1.1e-05	0	0	7e-06	0.0061	0	1e-06	3.9e-05	0	0	0	0	0	0.000361	5.6e-05	6e-06	4e-06	4.5e-05	0	0.00104	0	1.4e-05	7e-06	8e-06	1e-06	9e-05	1.4e-05	1.7e-05	0.000409	3e-06	0.000233	9e-06	1.3e-05	0	0	1.7e-05	2e-06	3.9e-05	1.1e-05	0	0	0	0	1e-06	9.5e-05
R_D_SRR2145395	1	0.002588	0	1.2e-05	8.6e-05	0	7e-06	0	0.025914	0.000113	2e-06	5e-06	1e-06	0	1e-06	0	0	3.4e-05	2e-06	0	4e-06	1e-06	0	0.00266	0	6e-06	0	3e-06	1e-06	0.000167	6e-06	1e-06	0.000625	0	0.000547	4e-06	7e-06	0	6.3e-05	5e-06	0	0	6e-06	0	0	0	1.8e-05	1e-05	2.9e-05
R_D_SRR2145397	1	0.00146	0	5e-06	1.2e-05	0	1.4e-05	4e-05	0.004935	4e-06	8e-06	0	0	0	0	0	1e-06	5e-06	3e-06	0	0	4e-05	0	0.001035	5e-06	2e-06	0	8.8e-05	2e-06	0.000267	3e-06	2e-06	0.000239	3e-06	0.000188	1e-06	1e-06	0	5.2e-05	2e-06	3e-06	0	2e-06	0	1e-06	0	0	2.8e-05	8.6e-05
R_D_SRR2145398	1	0.000896	0	2e-05	2.7e-05	1e-06	8e-06	2.7e-05	0.003106	3e-06	8e-06	2e-06	0	1e-06	2e-06	0	1e-06	2.4e-05	1.2e-05	1e-06	0	7e-06	0	0.001173	4e-06	1.2e-05	0	2.9e-05	5e-06	0.000289	3e-06	4e-06	0.000289	9e-06	0.000189	3e-06	0	0	3.9e-05	4e-06	2e-06	0	3e-06	1e-06	3.7e-05	2e-06	1e-06	2.9e-05	0.000259
R_D_SRR2145399	1	0.001162	1e-06	2.3e-05	0.000264	1e-06	0	2.1e-05	0.00555	1.4e-05	8e-06	1e-05	0	9e-06	1e-06	0	1e-06	5.1e-05	1.9e-05	0	4e-06	1.6e-05	0	0.002114	4e-06	2.1e-05	0	2.5e-05	1.8e-05	0.000459	1.6e-05	4e-06	0.000367	2.2e-05	0.000241	1e-05	3e-06	0	3e-05	7e-06	5e-06	1e-06	1.2e-05	3e-06	4e-06	3e-06	0	5.1e-05	0.00025
R_D_SRR2145401	1	7.4e-05	0	2e-06	3.2e-05	0	0	3.3e-05	0.003952	0	0	0	0	0	1e-06	0	0	4.5e-05	1.3e-05	0	2.3e-05	4e-05	0	0.000514	0	1e-06	1.3e-05	0	0	3.9e-05	0	3.7e-05	2.5e-05	1e-06	0.000148	0	0	0	0	0	0	0	0	0	0	0	2e-06	0	2e-06
R_D_SRR2145407	1	0.001656	0	1e-06	5e-06	0	0	9e-06	0.002784	2.5e-05	1.6e-05	6e-06	0	0	0	0	0	1e-05	1e-06	1e-06	1.1e-05	1.3e-05	0	0.001438	5e-06	1.9e-05	2e-06	3e-06	2.4e-05	0.000242	1e-06	2e-06	0.000158	0	0.000171	2e-06	0	3.1e-05	0	0	0	1.3e-05	2e-06	0	1e-06	0	0	2e-05	1.8e-05
R_D_SRR2145408	1	0.001979	0	1.3e-05	1.6e-05	0	0	8e-06	0.005465	5e-06	2e-05	5e-06	1.4e-05	5e-06	2e-06	0	2e-06	2.2e-05	1.1e-05	0	3e-06	1.9e-05	0	0.00175	1e-06	5.1e-05	0	2.1e-05	9e-06	0.000393	1.2e-05	1.2e-05	0.000342	1e-06	0.000394	4e-06	5e-06	1e-06	2.4e-05	3.9e-05	1e-06	1e-06	3e-06	1e-06	3e-06	1e-06	1e-06	3.1e-05	7.6e-05
R_D_SRR2145409	1	0.002181	1e-06	9e-06	2.1e-05	0	0	1.7e-05	0.003415	5e-06	1e-05	2e-06	1.2e-05	3e-06	2e-06	0	1e-06	2.4e-05	1.1e-05	2e-06	2e-06	2.7e-05	0	0.001571	1e-06	4.5e-05	0	4e-06	1.1e-05	0.000287	7e-06	2e-06	0.000822	1e-06	0.000319	2e-06	7e-06	1e-06	8e-06	0.000182	1e-06	4e-06	1e-06	2e-06	5e-06	1e-06	0	1.1e-05	0.000112
R_D_SRR2145410	1	0.001716	2e-06	0	1.5e-05	0	0	1.3e-05	0.003226	3e-06	9e-06	3e-06	6e-06	2e-06	2e-06	0	1e-06	2.8e-05	9e-06	3e-06	8e-06	1.5e-05	0	0.001572	2e-06	5.1e-05	0	6e-06	1e-05	0.000299	2e-06	3e-06	0.000312	1e-06	0.000265	5e-06	2e-06	1e-06	7e-06	5.2e-05	1e-06	4e-06	2e-06	1e-06	8e-06	1e-06	0	1.2e-05	8.7e-05
R_D_SRR2145411	1	0.001847	0	1e-06	1.2e-05	0	0	1.1e-05	0.003649	4e-06	8e-06	4e-06	8e-06	1.4e-05	2e-06	0	1e-06	2.8e-05	1.6e-05	1e-06	4e-06	2e-05	0	0.001594	1e-06	6.3e-05	0	3.1e-05	8e-06	0.000363	2e-06	4e-06	0.0003	1e-06	0.000349	4e-06	2e-06	2e-06	8e-06	3.5e-05	0	2e-06	0	2e-06	5e-06	1e-06	0	3.9e-05	0.000121
R_D_SRR2145412	1	7.7e-05	0	7e-06	2.6e-05	0	0	0	0.001568	2e-06	1e-06	0	0	0	1e-06	0	0	1.9e-05	3e-06	0	0.000322	1.9e-05	0	0.000168	0	1e-06	0	1e-06	0	0.000152	0	0	9e-05	0	3.2e-05	1e-06	0	0	1e-06	0	0	7e-06	2e-06	0	0	0	1e-06	4e-06	1e-06
R_D_SRR2145417	1	9.2e-05	0	2e-05	1e-06	0	0	0	0.000831	0	1e-06	5e-06	0	0	0	0	2e-06	2.9e-05	1.4e-05	0	1.6e-05	0	0	0.000379	0	1e-06	0	0	0	1.3e-05	1e-06	2.7e-05	2.8e-05	2e-06	2.7e-05	4e-06	1e-06	0	0	0	0	1e-06	8e-06	1e-05	0	4e-06	1e-06	0	1.4e-05
R_D_SRR2145420	1	7.7e-05	0	3.3e-05	0	0	0	1e-06	7.9e-05	0	0	0	0	0	0	0	0	0.000151	0	0	0	5e-06	0	0.000103	0	0	0	0	0	2e-06	0	0	2e-06	1.8e-05	5e-06	0	0	0	0	0	0	0	0	0	0	0	0	0	1e-06
R_D_SRR2145421	1	0.000212	0	8.6e-05	0	0	0	3.3e-05	0.000889	0	0	0	0	0	0	0	0	0.001246	0	0	0	2e-05	0	0.002575	0	0	0	0	0	6e-06	0	0	8e-06	0.000494	6e-06	0	0	0	0	0	0	0	0	3e-06	0	0	0	0	0
R_D_SRR2145423	1	8.9e-05	0	1.5e-05	4.2e-05	0	0	1e-06	0.005567	0	0	0	0	0	4.6e-05	0	0	4.6e-05	2.5e-05	0	0	9e-06	0	0.001166	0	4e-05	0	1.3e-05	0	4.5e-05	0	5e-06	0.000155	7e-06	0.000129	0.000189	1e-06	0	0	2e-06	1e-06	1.1e-05	0	0	0	0	6.7e-05	0	2.9e-05
R_D_SRR2145424	1	0.001225	0	2e-06	4.6e-05	0	0	9e-06	0.01044	1.9e-05	1e-06	2e-06	0	0	0	0	0	4.5e-05	1.5e-05	1e-06	1e-06	5e-06	0	0.001803	0	3e-06	5e-06	0	0	0.000185	2e-06	2e-06	0.000269	2e-06	0.000159	0.000214	4e-06	0	2.3e-05	4e-06	0	9e-06	1e-06	0	1e-06	0	0	1e-06	3.5e-05
R_D_SRR2145425	1	0.001432	0	2e-06	5.5e-05	0	0	4e-06	0.009541	2.6e-05	2e-06	1e-06	0	0	0	0	0	4.5e-05	1.6e-05	0	2e-06	7e-06	0	0.001945	0	3e-06	4e-06	1e-06	1e-06	0.000178	2e-06	2e-06	0.000253	1.2e-05	0.000147	3.4e-05	4e-06	0	1.2e-05	2e-06	0	3e-06	1e-06	0	1e-06	0	0	1e-06	4.9e-05
R_D_SRR2145426	1	0.00208	0	3e-06	0.000128	0	0	4e-06	0.019916	7.3e-05	1e-06	1e-06	0	0	0	0	0	2.1e-05	6e-06	0	1e-06	4e-06	0	0.002448	0	2e-06	2e-06	1e-06	0	0.000204	2e-06	2e-06	0.000406	1.1e-05	0.000271	1e-05	2e-06	0	2.8e-05	1e-06	0	0	1e-06	0	0	0	0	0	2.3e-05
R_D_SRR2145427	1	0.001647	0	2e-06	9.1e-05	0	0	4e-06	0.014062	4.7e-05	1e-06	2e-06	0	0	0	0	0	5e-05	1e-05	0	2e-06	5e-06	0	0.002238	0	4e-06	3e-06	2e-06	3e-06	0.000184	7e-06	2e-06	0.000346	1e-05	0.00019	1.5e-05	4e-06	0	1.6e-05	4e-06	0	0	1e-06	0	0	0	0	1e-06	4.4e-05
R_D_SRR2145428	1	0.00015	0	2.6e-05	5.4e-05	0	0	6.8e-05	0.001717	7e-06	0	0	0	0	0	0	0	0.0001	0	0	0	9e-06	0	0.00019	0	0	1.9e-05	0	0	2.7e-05	0	1.4e-05	3e-05	1e-06	1.5e-05	1e-06	0	0	0	0	0	0	8e-06	0	0	0	0	1.3e-05	0
R_D_SRR2145431	1	0.000347	0	0.000245	0.000222	0	0	0.000395	0.002348	2.1e-05	1e-06	0	0	0	0	0	0	0.000201	1e-06	0	0	8.8e-05	0	0.000848	0	2e-06	0.000107	0	0	0.000146	0	9.8e-05	0.000136	2.4e-05	2.9e-05	1e-06	0	0	1e-06	0	0	0	2.1e-05	3e-06	0	0	0	2.5e-05	0
R_D_SRR2145432	1	0.002919	3e-06	6e-06	3.3e-05	1e-06	7.4e-05	5e-06	0.004226	4e-06	3.7e-05	5e-06	3e-06	7e-06	1e-05	0	2e-06	2.6e-05	2e-05	1e-06	1.1e-05	2e-05	0	0.003361	1.1e-05	3.6e-05	2e-06	1.6e-05	1.4e-05	0.000723	1e-06	1e-05	0.000399	2e-06	0.000343	6e-06	6e-06	1e-06	5.2e-05	5e-06	7e-06	2e-06	3e-06	2e-06	8.6e-05	0	1.1e-05	3.5e-05	8.5e-05
R_D_SRR2145433	1	0.001253	1e-06	4e-06	1e-05	2e-06	2.8e-05	1.5e-05	0.006181	3e-06	1.2e-05	1.1e-05	0	4e-06	4e-06	0	2e-06	8e-06	7e-06	1e-06	7.1e-05	2e-05	0	0.001218	4e-06	1.1e-05	4e-06	2e-06	5e-06	0.000199	0	2.8e-05	0.000278	2e-06	0.000326	5e-06	7e-06	0	3.9e-05	2e-06	1e-06	3e-06	2e-06	4e-06	1.3e-05	0	1.5e-05	1.1e-05	4.5e-05
R_D_SRR2145434	1	0.004097	1e-06	3e-06	1.4e-05	1e-06	6e-05	3e-06	0.004536	2e-06	7e-06	1e-06	0	4e-06	9e-06	0	2e-06	1e-05	9e-06	1e-06	1.8e-05	9e-06	0	0.00191	2e-06	1.6e-05	4e-06	1e-06	3e-06	0.001276	0	8e-06	0.000475	0	0.000176	3e-06	5e-06	0	3e-05	3e-06	1e-06	1e-06	2e-06	1e-06	7.7e-05	0	7e-06	9e-06	5.7e-05
R_D_SRR2145435	1	0.001776	7e-06	6e-06	2.3e-05	0	2.5e-05	8e-06	0.005707	4e-06	7e-06	1e-06	0	2e-06	5e-06	0	4e-06	2.2e-05	1.2e-05	0	2.3e-05	4e-06	0	0.001536	5e-06	2.6e-05	5e-06	2e-06	1e-05	0.000375	1e-06	1.8e-05	0.000344	2e-06	0.000282	3e-06	1e-05	0	4.5e-05	1.1e-05	1e-06	1e-06	2e-06	5e-06	3e-06	0	3.7e-05	3e-06	5.8e-05
R_D_SRR2145437	1	0.003532	0	0.001385	5.2e-05	0	0	0	0.001924	2.7e-05	6e-06	0	0	0	2e-06	0	0	5.2e-05	1.5e-05	0	2e-05	4e-05	0	0.001974	0	1e-06	0	0	0	9.9e-05	0	1.1e-05	7e-05	0.0001	0.000169	0	0	0	0	0	1e-06	1e-06	4.2e-05	0	0	2.2e-05	2e-06	7.2e-05	8e-06
R_D_SRR2145438	1	0.002902	0	0.001031	8e-06	0	0	6e-06	0.00215	1e-06	1e-06	1.2e-05	3e-06	0	2e-06	0	0	0.000571	1.6e-05	1e-06	1.5e-05	5e-06	0	0.00108	0	7.7e-05	0	3e-06	4e-06	0.000682	0.000148	0	0.000171	1.3e-05	0.000149	7e-06	5e-06	0	3.5e-05	4e-05	0	3e-06	8.1e-05	3e-06	0	1e-06	0.000123	3e-06	0.009518
R_D_SRR2145439	1	0.001214	0	0.000787	1e-05	0	0	0	0.002478	4e-06	5e-06	3e-06	0	0	0	0	8e-06	7.4e-05	3.5e-05	1.4e-05	2e-06	3e-06	0	0.000781	0	6.7e-05	0	1.3e-05	7e-06	0.000173	4e-06	1e-06	0.000254	1e-05	0.000179	2.2e-05	2e-06	0	3e-06	2e-06	0	2e-06	5e-06	2e-06	2e-06	2e-06	0	1.9e-05	0.000222
R_D_SRR2145444	1	0.001986	0	9e-06	0.000104	2e-06	2.2e-05	1e-06	0.004828	1.7e-05	9e-06	5e-06	1e-06	4e-06	2.3e-05	0	0	0.000198	4.4e-05	0	6e-06	0.000152	0	0.001413	0.000129	2.8e-05	2e-06	5e-06	1e-05	0.000274	1e-06	1e-06	0.000456	4.8e-05	0.000277	1e-05	1.4e-05	0	2.6e-05	7e-06	0	5e-06	1e-05	1.2e-05	3.4e-05	9e-06	0	3.5e-05	0.000118
R_D_SRR2145445	1	0.001671	0	8e-06	2.8e-05	4e-06	1.5e-05	1e-06	0.003405	7e-06	1.6e-05	7e-06	7e-06	5e-06	3e-06	0	0	0.000101	3.2e-05	1e-06	7e-06	1.7e-05	0	0.001494	1.8e-05	2.1e-05	8e-06	5e-06	1.3e-05	0.000554	3e-06	3e-06	0.000316	3.6e-05	0.000213	4e-06	1.1e-05	0	4.4e-05	2e-06	0	6e-06	2e-06	7e-06	2.5e-05	8e-06	0	1.2e-05	7.2e-05
R_D_SRR2145452	1	0.000907	0	8e-05	0.000245	0	1.2e-05	1e-06	0.006797	5.6e-05	0.000299	3e-06	0	1e-06	0	0	0	0.000145	3.4e-05	0	5e-06	5.9e-05	0	0.000999	1e-06	9e-05	0	4e-06	6e-06	0.000257	7e-06	0	0.000324	2.2e-05	0.000443	3e-06	8e-06	6e-06	2.4e-05	1e-06	0	2e-06	3e-05	4e-06	7e-06	5e-06	0	9.4e-05	0.000136
R_D_SRR2145453	1	0.000952	0	7e-06	6.6e-05	0	1e-06	0	0.003374	4e-06	2.7e-05	1.9e-05	0	1e-06	0	0	0	9.1e-05	6.5e-05	0	7e-06	6.4e-05	0	0.001328	0	4.6e-05	0	1e-06	2.3e-05	0.000161	4.9e-05	1e-06	0.000165	8e-06	0.000133	8e-06	2e-05	1.4e-05	8e-06	8e-06	0	1e-06	1.5e-05	1e-06	1e-06	2e-06	0	1.2e-05	6.6e-05
R_D_SRR2145455	1	0.001955	1e-06	6e-06	3.9e-05	1e-06	6e-06	8e-06	0.003413	7e-06	8e-06	3e-06	0	0	1e-06	0	1e-06	4.7e-05	2e-06	1e-06	2.3e-05	4.7e-05	0	0.001593	2.3e-05	1.6e-05	1e-06	2.2e-05	1e-05	0.000467	1e-06	4e-06	0.000242	5e-06	0.000242	4e-06	3e-06	0	6.8e-05	1e-06	4e-06	1.8e-05	8e-06	1e-06	1e-06	0	0	5.7e-05	5e-05
R_D_SRR2145456	1	0.001273	0	1.2e-05	0.000117	1e-06	2e-06	3e-06	0.004192	1.1e-05	5e-06	0	0	0	0	0	0	0.000169	4e-06	1e-06	2.1e-05	4.6e-05	0	0.001217	7e-06	1.8e-05	1e-06	1.8e-05	5e-06	0.00029	1e-06	5e-06	0.000233	4e-06	0.000224	4e-06	3e-06	0	0.00011	2e-06	2e-06	8e-06	1.1e-05	1e-06	1e-06	1e-06	2e-06	0.000135	3.9e-05
R_D_SRR2145464	1	0.00089	0	4.8e-05	0.000339	3e-06	0	4e-06	0.002311	2e-06	5e-06	2e-06	1e-06	1.4e-05	0	0	0	0.000115	1.7e-05	1.3e-05	2.4e-05	6e-06	0	0.001212	0	4.3e-05	0	5e-06	1.4e-05	0.000237	1e-06	0	0.000292	7e-06	0.000206	5e-06	1.4e-05	0	6e-06	3e-06	0	3e-06	0	2e-06	2e-06	2e-06	0	1.4e-05	0.000145
R_D_SRR2145465	1	0.000214	0	1e-06	1.2e-05	0	0	2e-06	0.000834	1e-06	1e-06	1e-06	0	0	0	0	0	5e-06	2e-06	1e-06	2.9e-05	8e-06	0	0.000209	0	1e-05	0	1e-06	5e-06	5e-05	0	0	5.4e-05	0	3.4e-05	1e-06	0	0	1e-06	0	0	4e-06	0	0	0	1e-06	0	2e-06	3.5e-05
R_D_SRR2145467	1	5.5e-05	0	1e-06	2e-06	0	0	0	0.000857	2e-06	0	0	0	0	2e-06	0	0	2e-06	1e-06	0	0.000111	2e-06	0	3.6e-05	4e-06	2e-06	0	2e-06	0	8e-06	0	0	2.5e-05	0	8e-06	0	0	0	0	0	0	0	1e-06	0	0	0	4e-06	1e-06	1e-06
R_D_SRR2145473	1	0.000147	0	0	1e-06	0	0	0	0.000327	0	1e-06	1e-06	0	0	0	0	0	7e-06	0	0	1e-06	4e-06	0	0.000143	0	1.4e-05	0	2e-06	2e-06	1.3e-05	1e-06	0	2.2e-05	0	1.5e-05	6e-06	0	1e-06	0	2e-06	0	0	0	0	1e-06	0	0	0	3.1e-05
R_D_SRR2145483	1	0.000104	0	0.000321	1e-06	0	0	0	0.001576	0	0	0	3e-06	0	2e-06	0	0	0.000319	3e-06	0	0.000107	0.00035	0	0.000407	0	1e-06	0	2e-06	0	5.8e-05	0	0	0.000199	1e-06	0.000146	2.4e-05	0	0	1e-06	0	3e-05	0	1e-06	4.6e-05	0	0	1e-06	0	1e-05
R_D_SRR2145484	1	0.000103	0	0.000385	0	0	0	0	0.001769	0	0	0	1e-06	0	6e-06	0	0	0.000509	7e-06	0	0.000216	0.000646	0	0.000789	0	2e-06	0	4e-06	0	8.3e-05	0	0	0.00015	2e-06	0.000182	2e-05	0	0	0	0	2.3e-05	0	0	6.7e-05	0	0	7e-06	0	1e-06
R_D_SRR2145486	1	0.001717	0	0.000299	4e-06	0	0	0	0.002268	0	0	1.4e-05	1.9e-05	0	0	0	1e-06	0.000143	2.4e-05	1e-06	3e-06	3.2e-05	0	0.001142	0	1.4e-05	0	2.3e-05	2.3e-05	0.000261	1e-06	2.1e-05	0.000179	1e-06	0.000149	0	0	0	6e-06	0	0	1e-06	1.1e-05	1e-06	0	5e-06	2.9e-05	0	0.002475
R_D_SRR2145488	1	0.002018	0	0	4e-06	0	2e-06	2e-06	0.002821	0	6e-06	1e-05	0	0	0	0	0	1.9e-05	8.6e-05	0	1e-06	1.3e-05	0	0.001087	0	1.5e-05	0	3e-06	4e-06	0.000188	0	1e-06	0.00021	0	0.000314	1.5e-05	2e-06	0	1.2e-05	4e-06	0	0	1e-06	0	0	0	0	3e-06	9.1e-05
R_D_SRR2145491	1	0.00118	0	0.0001	0.000283	1e-06	8e-06	3e-06	0.005336	1.1e-05	8e-06	0	0	2e-06	2e-06	0	0	2.7e-05	1.5e-05	3e-06	1.7e-05	6e-06	0	0.000927	4.6e-05	8.2e-05	0	1e-06	8e-06	0.000192	1e-06	9e-06	0.000243	2e-05	0.000486	1.3e-05	5e-06	0	2.5e-05	6e-06	0	1e-06	3e-06	2e-06	1e-06	3e-06	1e-06	5e-06	9.4e-05
R_D_SRR2145493	1	0.000978	0	1e-06	6.4e-05	1e-06	4e-06	6e-06	0.003302	2e-05	5.4e-05	1e-06	1e-06	0	1e-06	0	0	4e-05	4e-06	0	7.9e-05	3e-06	0	0.001029	9e-06	1.2e-05	1e-06	2.7e-05	4e-06	0.000231	0	4.1e-05	0.000185	0	0.000142	2.4e-05	2e-06	1e-06	5e-06	1e-06	2e-06	1e-06	1.1e-05	0	0	0	1e-06	2.4e-05	4.1e-05
R_D_SRR2145497	1	0.002135	0	1e-06	0.000541	2e-06	1.7e-05	1e-05	0.004199	1e-06	2e-06	1e-06	1e-06	3e-06	0	0	1e-06	6.5e-05	1.1e-05	0	0	1.1e-05	0	0.001162	1.5e-05	3.6e-05	1e-06	3e-06	6e-06	0.00045	5e-06	5e-06	0.000352	2.9e-05	0.000248	1.7e-05	2e-06	0	4.5e-05	4e-06	0	1e-06	4e-06	2e-06	2.5e-05	3e-06	0	1.4e-05	0.0001
R_D_SRR2145499	1	0.002458	0	1e-06	0.000178	0	2e-06	6e-06	0.005103	2e-06	5e-06	4e-06	0	0	3e-06	0	0	8e-06	1.2e-05	1e-06	1.1e-05	1.5e-05	0	0.001197	8e-06	3.8e-05	9e-06	3e-06	1.4e-05	0.000136	1e-06	1e-05	0.000414	0	0.00023	2e-06	3e-06	0	1e-05	7e-06	0	6e-06	3e-06	0	3e-06	0	3e-06	5e-06	5.2e-05
R_D_SRR2145501	1	0.001873	0	3e-06	4.5e-05	1e-06	1e-06	2e-06	0.002078	1e-06	1e-06	1e-06	0	2e-06	1e-06	0	0	2.4e-05	1.5e-05	0	5e-06	3.6e-05	1e-06	0.001181	1e-06	3.5e-05	0	2e-06	9e-06	0.000271	1e-06	0	0.000223	1.6e-05	0.000255	3e-06	1e-06	0	2e-06	1e-06	0	1e-06	2e-06	3e-06	0	6.7e-05	1e-06	7e-06	0.000211
R_D_SRR2145505	1	0.000399	2e-06	2e-06	3.9e-05	0	0	0	0.001107	0	1e-06	7e-06	0	0	0	0	2e-06	6.7e-05	1.4e-05	0	8e-06	3e-06	0	0.003299	0	3.3e-05	0	2e-06	1e-05	9.3e-05	5e-06	0	0.000134	0	5e-05	5e-06	3.7e-05	0	4.4e-05	3e-06	0	5e-06	1.2e-05	0	0	4e-06	1e-05	1e-06	0.001853
R_D_SRR2145507	1	0.000763	1.2e-05	5.9e-05	3.3e-05	0	1e-06	0	0.001895	0	9e-06	3e-06	0	0	1.1e-05	0	9e-06	3.7e-05	6e-05	1e-06	1.7e-05	1e-06	0	0.000912	1e-06	5.7e-05	0	4e-06	3.5e-05	0.000197	1.1e-05	2e-06	0.000273	2e-06	0.00011	7e-06	9e-06	0	1.3e-05	1.7e-05	0	2e-06	3e-06	2e-06	4e-06	0	1e-06	5e-06	0.000357
R_D_SRR2145508	1	4.6e-05	0	1e-06	9e-06	0	0	0	0.000859	7e-06	0	0	0	0	0	0	0	7.6e-05	1e-06	0	0	3e-06	0	7.8e-05	0	1e-06	0	0	0	3e-06	0	0	8e-06	0	1.4e-05	0	1e-06	0	0	0	0	0	2e-06	1e-06	0	0	0	6e-06	1.2e-05
R_D_SRR2145509	1	9.9e-05	0	2.8e-05	1e-05	0	0	0	0.011481	3e-06	0	0	0	0	0	0	0	6.9e-05	1e-06	0	0	0	0	0.000109	0	3e-06	1e-06	0	3e-06	1.2e-05	1e-06	0	1.6e-05	0	1.7e-05	0	0	0	0	0	0	0	2e-06	5e-05	0	0	0	5e-06	3.3e-05
R_D_SRR2145510	1	7.9e-05	0	0.000156	5e-06	0	0	0	0.056361	3e-06	0	0	0	0	0	0	0	5.9e-05	0	0	1e-06	5e-06	0	0.000111	0	1e-06	0	0	2e-06	1.3e-05	0	0	1.5e-05	3e-06	1.6e-05	0	0	0	0	0	0	0	0	0.000349	0	0	0	5e-06	2.8e-05
R_D_SRR2145511	1	6.1e-05	0	1.4e-05	1.4e-05	0	0	0	0.178692	9e-06	0	0	0	0	0	0	0	7e-05	0	0	0	6e-06	0	0.000162	0	0	0	0	0	1e-06	0	2e-06	4e-06	1e-06	9e-06	2e-06	0	0	0	0	2e-06	0	4e-06	0.00043	0	0	0	9e-06	3e-06
R_D_SRR2145512	1	0.001829	0	2e-06	2.8e-05	0	8e-06	1.6e-05	0.003839	5e-06	9e-06	3e-06	6e-06	2e-06	2e-06	0	6e-06	1.6e-05	2.7e-05	9e-06	1.6e-05	8e-06	0	0.001761	3e-06	2.4e-05	1e-06	1e-06	1.6e-05	0.000243	0	1e-05	0.00027	1e-06	0.000327	2.2e-05	6e-06	1e-06	1.4e-05	2e-06	1e-06	2e-06	2e-06	0	1.6e-05	4e-06	6e-06	8e-06	0.000127
R_D_SRR2145513	1	0.001975	0	1e-06	1.5e-05	0	3e-06	1.1e-05	0.004271	3e-06	9e-06	1e-06	1e-06	2e-06	1e-06	0	4e-06	2.2e-05	1.6e-05	5e-06	2.3e-05	1.8e-05	4e-06	0.001637	5e-06	6.5e-05	1e-06	1e-06	2.2e-05	0.000228	0	1.5e-05	0.0003	1e-06	0.000331	1.3e-05	7e-06	4e-06	3.2e-05	1e-06	0	2e-06	2e-06	0	1.3e-05	1e-06	4e-06	1.1e-05	7.8e-05
R_D_SRR2145515	1	0.001852	0	3e-06	2.6e-05	0	5e-06	1.2e-05	0.005408	8e-06	1.2e-05	1e-06	1e-06	1e-06	1e-06	0	3e-06	1.5e-05	2.2e-05	3e-06	1.5e-05	1.9e-05	2e-06	0.001604	3e-06	3.7e-05	0	1e-06	1.5e-05	0.000255	0	1.5e-05	0.000305	1e-06	0.000288	1.6e-05	5e-06	2e-06	1.1e-05	2e-06	0	2e-06	3e-06	0	1.1e-05	1e-06	5e-06	8e-06	7.8e-05
R_D_SRR2145516	1	0.0008	0	2e-06	2.1e-05	2e-06	0	0	0.001756	5e-06	0	1e-06	0	0	0	0	0	7.9e-05	4e-06	0	2e-06	5e-06	0	0.000589	0	0.000108	0	1e-06	3.1e-05	0.000191	1e-06	0	0.000193	9e-06	0.000104	3.1e-05	0	0	0	3e-06	4e-06	1e-06	6e-06	0	0	0	0	8e-06	0.000428
R_D_SRR2145517	1	0.000401	0	1e-06	1.7e-05	1e-06	0	0	0.001002	2e-06	1e-06	1e-06	0	0	0	0	0	7e-05	7e-06	0	4e-06	1.1e-05	0	0.000894	0	2.4e-05	0	4.3e-05	8e-06	0.000104	2e-06	0	0.000105	3e-06	4.3e-05	2.6e-05	2e-06	0	1.1e-05	3e-06	1e-06	0	2.7e-05	0	0	0	3e-06	7e-06	0.00305
R_D_SRR2145518	1	0.001132	1e-06	3.3e-05	2e-05	3e-06	0	1e-06	0.002776	6e-06	2e-06	1e-06	1.1e-05	1e-06	2e-06	0	8e-06	8.2e-05	4.2e-05	4e-06	3e-06	3.1e-05	0	0.00147	0	3.2e-05	0	2.6e-05	1.2e-05	0.000337	0.000208	2e-05	0.000354	2e-06	0.000177	2.5e-05	1e-05	0	1.2e-05	1.3e-05	3e-06	0	3.5e-05	3e-06	2e-06	0	2e-06	2.2e-05	0.003493
R_D_SRR2145519	1	0.00127	0	1.3e-05	4.1e-05	2e-06	0	2e-06	0.003789	1.4e-05	9e-06	2e-06	6e-06	1e-06	2e-06	0	6e-06	6.6e-05	3.3e-05	2e-06	2e-06	2.6e-05	0	0.001382	0	2.5e-05	0	3.8e-05	1.1e-05	0.000334	1.7e-05	1.3e-05	0.00038	6e-06	0.000211	1.6e-05	1.1e-05	1e-06	1.7e-05	7e-06	3e-06	0	1e-05	1e-06	3e-06	0	1.3e-05	5.2e-05	0.000588
R_D_SRR2145520	1	0.000124	0	4e-06	1e-06	0	0	0	0.000428	1e-06	3e-06	0	1e-06	0	0	0	0	5e-06	4e-06	1e-06	1e-06	3e-06	0	0.000151	0	2e-06	0	0	7e-06	4.7e-05	0	0	3.2e-05	0	2e-05	1e-06	0	0	4e-06	1e-06	0	0	2e-06	0	0	0	0	4e-06	0.000115
R_D_SRR2145521	1	0.00131	0	5.3e-05	4.7e-05	0	1e-06	1e-06	0.004593	2.4e-05	5e-06	3e-06	3e-06	2e-06	1e-06	0	1e-06	3.7e-05	5.6e-05	1e-06	6e-06	1.4e-05	0	0.001818	2e-06	1.5e-05	0	6e-06	3.6e-05	0.000815	1e-05	5e-06	0.000349	2e-06	0.000181	2e-05	0	0	2.2e-05	3e-06	2e-06	0	3.5e-05	0	1e-06	1e-06	7e-06	4.2e-05	0.001327
R_D_SRR2145522	1	0.000594	0	6e-06	7e-06	0	0	0	0.001572	3e-06	2e-06	1e-06	1e-06	0	0	0	0	1.9e-05	1.4e-05	2e-06	3e-06	1.7e-05	0	0.000739	0	4e-06	0	2e-06	8e-06	0.000278	3e-06	1e-06	0.000125	1e-06	6.1e-05	5e-06	1e-06	0	6e-06	0	0	0	6e-06	0	1e-06	0	1e-06	6e-06	0.000466
R_D_SRR2145523	1	0.001546	0	1e-06	1.9e-05	0	4e-06	0	0.004471	1.1e-05	1e-05	2e-06	2e-06	2e-06	1e-06	0	0	3.9e-05	1.9e-05	4e-06	1e-06	1e-05	0	0.001517	0	2.3e-05	0	7e-06	3.1e-05	0.000304	3e-06	7e-06	0.000334	1e-06	0.000166	1.6e-05	2e-06	0	1.2e-05	3e-06	2e-06	0	1.6e-05	0	7e-06	2e-06	4e-06	2.4e-05	0.000889
R_D_SRR2145526	1	0.000142	0	0.000201	0	0	0	0	0.000393	0	0	0	0	0	0	0	0	0.000439	1e-06	0	0	9e-05	0	0.001926	0	0	0	0	0	1e-05	0	0	2.4e-05	0	2.1e-05	0	0	0	0	0	0	0	0	4e-06	0	0	0	0	1e-06
R_D_SRR2145527	1	0.000185	0	0.001198	0	0	0	0	0.000574	0	0	0	0	0	0	0	0	0.000414	4e-06	0	1e-06	0.000254	0	0.001468	0	0	0	0	0	7.2e-05	0	0	9e-05	2e-06	5.3e-05	3.5e-05	0	0	0	0	0.000104	0	0	7e-06	0	8e-06	0	0	8e-06
R_D_SRR2145530	1	3e-05	0	1e-06	0	0	0	0	0.000101	0	0	0	0	0	0	0	0	3e-06	0	0	0	0	0	2.4e-05	0	1e-06	0	0	0	2e-06	0	0	3e-06	0	9e-06	0	0	0	0	0	0	0	0	0	0	0	0	0	3e-06
R_D_SRR2145532	1	0.002011	0	1e-06	2.8e-05	0	1.4e-05	1.7e-05	0.005166	1.1e-05	1.7e-05	2e-06	0	7e-06	0	0	0	2.7e-05	3e-05	0	1.7e-05	1.7e-05	0	0.001518	1.1e-05	1.3e-05	4e-06	5e-06	9e-06	0.000233	1e-06	2e-06	0.000283	1e-06	0.000562	1.3e-05	2e-06	0	4.6e-05	7e-06	2e-06	8e-06	7e-06	0	1.1e-05	1e-06	1e-06	1.6e-05	7.2e-05
R_D_SRR2145534	1	0.00292	0	2e-06	4e-06	0	0	5e-06	0.002347	0	3e-06	1e-06	0	0	0	0	0	4e-06	8e-06	3e-06	1.1e-05	5e-06	0	0.002042	1e-06	5e-06	1e-06	1e-06	7e-06	0.000366	1e-06	1e-06	0.000163	1e-06	0.00026	1e-06	0	1e-06	3e-06	1e-06	0	1e-06	1e-06	0	1e-06	0	0	0.000135	0.000193
R_D_SRR2145535	1	0.002017	0	7e-06	0.000169	1e-06	1.3e-05	1.4e-05	0.008481	1.3e-05	3.4e-05	4e-06	1e-06	9e-06	1e-06	0	1e-06	3.1e-05	2.4e-05	3e-06	1.3e-05	2.5e-05	0	0.001889	3e-06	3.7e-05	4e-06	2e-06	1.5e-05	0.000307	1e-06	4e-06	0.000385	2e-06	0.000334	2e-05	4e-06	0	0.0001	6.3e-05	0	8e-06	1.4e-05	1e-06	1.5e-05	3e-06	9e-06	2.1e-05	0.000818
R_D_SRR2145545	1	0.000262	0	4e-06	1e-06	0	0	5e-06	0.001019	0	0	2e-06	0	0	0	0	0	1.6e-05	2.3e-05	0	2e-06	0	0	0.000369	1e-06	0	0	0	3e-06	4.4e-05	1e-06	1e-06	7.9e-05	0	5.4e-05	1e-06	0	0	2.6e-05	1e-06	0	1.6e-05	0	0	0	0	0	0	2.2e-05
R_D_SRR2145549	1	1.8e-05	0	0	1e-06	0	0	0	4.8e-05	0	0	0	0	0	0	0	0	1e-06	0	0	0	1e-06	0	1e-05	0	2e-06	0	0	0	2e-06	0	0	5e-06	0	7e-06	0	0	0	0	1e-06	0	0	0	0	0	0	0	0	1.3e-05
R_D_SRR2145550	1	2.3e-05	0	0	4e-06	0	0	0	0.000103	0	0	0	0	0	0	0	0	4e-06	1e-06	0	0	5e-06	0	1.8e-05	0	1e-06	0	0	0	2e-06	0	0	5e-06	3e-06	1.2e-05	0	0	0	0	1e-06	0	0	0	0	0	0	0	0	1e-05
R_D_SRR2145555	1	0.001286	1e-06	8e-06	6.4e-05	0	0	0	0.003964	0	4e-06	4e-06	5.3e-05	0	0	0	0	0.000191	3.1e-05	0	4e-06	3e-06	0	0.001625	0	1.4e-05	0	3e-06	1.2e-05	0.000273	2.5e-05	1.5e-05	0.000279	6e-06	0.000261	1.6e-05	1e-06	0	1.2e-05	1.1e-05	0	1.9e-05	7.8e-05	3e-06	1e-06	2e-06	1.6e-05	7e-06	0.003423
R_D_SRR2145556	1	0.001306	0	0	5e-06	0	0	2e-06	0.001696	0	1e-05	3e-06	0	0	0	0	0	8e-06	4e-06	0	7e-06	3e-05	0	0.001118	0	2.1e-05	7e-06	0	1.3e-05	0.000274	1e-06	0	0.000167	0	0.000221	3e-06	3e-06	0	1e-06	1e-06	0	2e-06	1e-06	2e-06	0	0	0	1e-06	1.7e-05
R_D_SRR2145557	1	0.001363	0	0	2e-06	0	0	0	0.001387	0	3e-06	2e-06	0	0	0	0	0	5e-06	1.4e-05	0	3e-06	6e-06	0	0.001056	0	4e-06	2e-06	0	1e-06	0.000294	1e-06	0	0.000148	0	0.000326	2e-06	1e-06	0	0	1e-06	0	1e-06	0	2e-06	0	0	0	0	1.6e-05
R_D_SRR2145558	1	0.001259	0	1e-06	1.2e-05	0	0	9e-06	0.00275	0	1.1e-05	2e-06	0	0	0	0	0	2.2e-05	1.4e-05	0	1e-06	1.1e-05	0	0.001275	1e-06	2e-05	6e-06	0	3e-06	0.000283	3e-06	1e-06	0.000229	0	0.000275	7e-06	2e-06	0	5e-06	2e-06	0	1.4e-05	0	4e-06	0	0	0	2e-06	5.4e-05
R_D_SRR2145563	1	0.000241	0	0	2e-06	0	2e-06	2e-06	0.000986	2e-06	1e-06	0	0	3e-06	0	0	0	2e-06	6e-06	0	3e-06	3e-06	0	0.000273	2e-06	7e-06	0	2e-06	0	4.2e-05	0	3e-06	5.1e-05	0	6.7e-05	5e-06	1e-06	0	2e-06	1e-06	1e-06	0	1e-06	0	1e-06	0	0	4e-06	1.6e-05
R_D_SRR2145567	1	0.000891	0	0	5e-06	0	3e-06	2e-06	0.001394	1e-06	1e-06	1e-06	0	3e-06	1e-06	0	0	2.2e-05	1.1e-05	3e-06	4e-06	1.3e-05	1e-06	0.000479	3e-06	1.2e-05	0	1e-06	6e-06	0.000139	0	0	0.000148	1.7e-05	0.000148	3e-06	3e-06	0	3e-06	4e-06	2e-06	1e-06	1e-06	3e-06	4e-06	2e-06	0	5e-06	6.6e-05
R_D_SRR2145569	1	0.002215	0	0	5e-06	0	2e-06	2.1e-05	0.004614	0	4.4e-05	3e-06	1e-06	4e-06	0	0	0	1.1e-05	1.7e-05	1.8e-05	1.2e-05	1.4e-05	3e-06	0.001422	4e-06	1.6e-05	0	9e-06	9e-06	0.000317	1e-06	1e-06	0.00031	8e-06	0.000253	2e-06	5e-06	1e-06	1.5e-05	6e-06	1e-06	6e-06	0	2e-06	2e-06	1e-06	0	7e-06	3e-05
R_D_SRR2145570	1	0.002408	0	0	6e-06	0	0	1.6e-05	0.004069	0	2e-05	3e-06	0	3e-06	0	0	2e-06	1.3e-05	1.1e-05	7e-06	5e-06	2.3e-05	4e-06	0.00132	2e-06	3.7e-05	0	7e-06	9e-06	0.000269	3e-06	2e-06	0.000246	3e-06	0.000333	4e-06	9e-06	1e-06	1.6e-05	5e-06	2e-06	4e-06	1e-06	0	0	1e-06	1e-06	1e-05	4.9e-05
R_D_SRR2145571	1	4.9e-05	0	0	1e-06	0	0	0	0.000132	0	0	0	0	1e-06	0	0	0	4e-06	2e-06	0	0	0	0	6.4e-05	0	1e-06	0	0	0	9e-06	0	0	1.2e-05	0	1.1e-05	4e-06	1e-06	0	0	0	0	0	1e-06	0	0	0	0	1e-06	1.1e-05
R_D_SRR2145572	1	0.000783	4e-06	2.3e-05	2e-05	0	8e-06	6e-06	0.001985	5e-06	8e-06	9e-06	5e-06	2e-05	0	0	1e-06	5.5e-05	1.8e-05	7e-06	2e-06	5e-06	0	0.0009	0	3.7e-05	0	1.7e-05	8e-06	0.000255	8e-06	8e-06	0.000238	1e-06	0.000124	7e-06	4e-06	1e-06	2e-06	6e-06	2e-06	1e-06	1.4e-05	1e-06	5e-06	4e-06	1.1e-05	2.1e-05	0.000155
R_D_SRR2145573	1	0.0008	1.4e-05	1.3e-05	3e-05	0	4e-06	6e-06	0.001896	5e-06	1.7e-05	9e-06	1e-05	2e-05	0	0	9e-06	6e-05	8.8e-05	5e-06	4e-06	2e-06	0	0.000942	0	1.2e-05	0	1.3e-05	5e-06	0.000194	1.1e-05	6e-06	0.000248	0	9.4e-05	7e-06	4e-06	0	3e-06	1.1e-05	0	1e-06	1.4e-05	0	3e-06	0	1e-06	1.7e-05	0.000241
R_D_SRR2145574	1	0.002193	3e-06	1.5e-05	1.7e-05	0	1e-06	1e-06	0.002626	4e-06	3.8e-05	4e-06	5e-06	1e-05	0	0	7e-06	7.9e-05	2.5e-05	1.5e-05	7e-06	4e-06	0	0.001195	0	0.000174	0	9e-06	9e-06	0.000277	1e-05	4e-06	0.000477	1e-06	0.000161	6e-06	5e-06	0	1e-05	9e-06	0	6e-06	3.1e-05	1e-06	6e-06	2e-06	4.4e-05	1.3e-05	0.003804
R_D_SRR2145575	1	1.7e-05	0	1.7e-05	0	0	0	0	0.000165	0	0	0	0	0	0	0	0	5e-06	0	0	2.9e-05	9e-06	0	2.8e-05	0	2e-06	0	0	0	1e-05	0	0	9e-06	3e-06	3.6e-05	1e-06	0	0	0	0	5e-06	0	0	0	0	0	0	0	0
R_D_SRR2145576	1	5.7e-05	0	1e-06	2e-06	0	0	0	0.000205	0	0	0	0	0	0	0	0	6e-06	2e-06	0	1.7e-05	5e-06	0	5e-05	0	5e-06	0	2e-06	0	2.7e-05	1e-06	0	1.2e-05	2e-06	4.4e-05	7e-06	0	1e-06	0	0	1.4e-05	2e-06	1e-06	0	0	0	0	0	6e-06
R_D_SRR2145577	1	0.000834	0	1.1e-05	4e-06	0	0	0	0.001882	0	0	1e-06	0	0	0	0	0	7.3e-05	7e-06	0	0.000243	3.2e-05	0	0.0007	0	7.7e-05	0	1.4e-05	0	0.000544	2.7e-05	0	0.000197	2.4e-05	0.000643	1.9e-05	0	2e-06	0	0	3.4e-05	7e-06	3e-06	0	0	0	0	1e-06	7.9e-05
R_D_SRR2145578	1	8e-05	0	0.000215	1e-06	0	0	0	0.002125	0	0	0	0	0	3e-05	0	0	3.6e-05	4.2e-05	0	0.000354	3.4e-05	0	0.001579	0	2.8e-05	0	4e-06	0	0.000129	0	0	0.000265	1.5e-05	0.000261	1.1e-05	0	1e-06	0	0	3.7e-05	1.2e-05	0	0	0	0	3.1e-05	1e-06	1.1e-05
R_D_SRR2145579	1	0.001596	1e-06	2e-06	1.7e-05	0	0	5e-06	0.002222	1e-06	2e-05	2e-06	0	3e-06	0	0	0	2.8e-05	1.5e-05	0	8e-06	2.4e-05	0	0.00108	2e-06	1.9e-05	0	5e-06	2e-06	0.0003	3e-06	0	0.000165	5e-06	0.000135	2e-06	4e-06	0	6e-06	3e-06	4e-06	1e-06	1e-06	3e-06	1e-06	2e-06	0	3e-06	2.9e-05
R_D_SRR2145580	1	0.001714	1e-06	0	2.3e-05	0	1e-06	1e-05	0.002646	6e-06	5e-06	4e-06	0	2e-06	0	0	1e-06	2.9e-05	9e-06	1e-06	1.2e-05	3.2e-05	0	0.001307	6e-06	3.7e-05	0	1.1e-05	6e-06	0.0003	3e-06	0	0.000218	8e-06	0.000166	2e-06	9e-06	0	1.2e-05	1.1e-05	1.2e-05	4e-06	5e-06	7e-06	2e-06	4e-06	0	9e-06	6e-05
R_D_SRR2145582	1	6e-05	0	0	1e-06	0	0	0	0.000232	0	0	0	0	3e-06	1e-06	0	0	5e-06	2e-06	1e-06	3.7e-05	1e-06	0	7.5e-05	0	4e-06	0	0	0	1.1e-05	1e-06	0	2.3e-05	1e-06	2.7e-05	6e-06	1e-06	0	0	0	5e-06	0	1e-06	0	0	0	0	4e-06	1e-05
R_D_SRR2145583	1	0.001756	0	6e-06	4.3e-05	0	1.4e-05	2.1e-05	0.008881	2.5e-05	2.8e-05	1e-06	0	8e-06	5e-06	0	1e-06	4.2e-05	1.4e-05	1e-06	5e-06	4e-05	0	0.001467	5e-06	3.4e-05	1e-06	1e-05	3.7e-05	0.000235	1e-06	4e-06	0.000352	1e-06	0.000397	5e-06	5e-06	7e-06	0.00033	7e-06	1e-06	3e-06	7e-06	0	9e-06	0	0	0.002418	5.1e-05
R_D_SRR2145584	1	0.001708	0	4.1e-05	3.5e-05	1e-06	1.4e-05	1.5e-05	0.005816	6e-06	3.2e-05	1e-06	1e-06	6e-06	1e-05	0	0	6.4e-05	1.6e-05	1e-06	8e-06	5.6e-05	0	0.001383	3.3e-05	3.9e-05	1e-06	7e-06	3.9e-05	0.00031	1e-06	1e-05	0.000369	3e-06	0.000343	2.4e-05	6e-06	6e-06	0.000191	5e-06	1e-06	2e-06	1.4e-05	1e-06	1.8e-05	1e-06	0	0.000815	5.5e-05
R_D_SRR2145585	1	0.002058	0	1e-06	1.5e-05	4e-06	3.6e-05	2.2e-05	0.004967	2e-06	1.3e-05	1e-06	0	4e-06	3e-06	0	0	1.3e-05	4e-06	1e-06	1.3e-05	4.1e-05	0	0.001343	2.4e-05	2.3e-05	3e-06	8e-06	2.9e-05	0.000278	0	1.1e-05	0.000168	1e-06	0.000208	1.1e-05	2e-06	3e-06	5.2e-05	5e-06	0	7e-06	1.3e-05	1e-06	3.5e-05	0	1e-06	0.000236	4.4e-05
R_D_SRR2145586	1	0.001742	0	6e-06	2.5e-05	6e-06	1.6e-05	1.7e-05	0.006764	5e-06	1.2e-05	3e-06	0	4e-06	1e-06	0	0	2.4e-05	4e-06	0	9e-06	5.2e-05	0	0.001078	5.4e-05	1.9e-05	3e-06	4e-06	1.4e-05	0.000234	0	1.6e-05	0.000187	2e-06	0.000292	3e-05	4e-06	1e-06	0.000162	3e-06	0	2e-06	2.8e-05	1e-06	1.9e-05	1e-06	1e-06	0.000403	0.000138
R_D_SRR2145587	1	0.000732	0	0	3e-06	0	0	0	0.001326	0	0	1.2e-05	0	0	0	0	0	4e-06	3e-06	0	3.1e-05	6e-06	0	0.00136	0	5e-06	0	3e-06	0	8.3e-05	0	0	6.2e-05	1e-06	0.000563	3.6e-05	0	0	0	0	0	4e-06	0	0	0	0	0	0	3e-06
R_D_SRR2145588	1	0.001227	0	0	2e-05	0	0	0	0.001541	0	0	0.000549	0	0	0	0	0	3.1e-05	2e-06	0	9.3e-05	7e-06	0	0.001499	0	1.6e-05	0	0.000185	0	0.000542	1.1e-05	0	0.000146	1e-06	0.000602	0.000333	1e-06	0	0	2e-06	0	1.3e-05	0	0	0	0	0	0	7e-06
R_D_SRR2145589	1	0.000884	0	0	1.1e-05	0	0	0	0.002204	0	2e-06	9.5e-05	0	4e-06	0	0	0	2.7e-05	1.4e-05	0	1.8e-05	4e-06	0	0.001498	0	3e-05	0	2.8e-05	0	0.000127	2e-06	0	0.000129	1e-05	0.000538	3.5e-05	3e-06	0	0	1e-06	0	9e-06	0	1e-06	0	2e-06	0	3e-06	2e-05
R_D_SRR2145590	1	0.002067	0	0	1.9e-05	0	0	0	0.002772	1e-06	9e-06	0	0	0	1e-06	0	0	3e-06	8e-06	0	0	9.5e-05	4e-06	0.002162	1e-06	2.6e-05	0	2e-06	4e-05	0.000375	1e-06	0	0.000269	0	0.000274	1e-06	1e-06	0	7e-06	5e-06	8e-06	0	3e-06	0	0	0	1e-06	9e-06	9.8e-05
R_D_SRR2145594	1	0.002252	0	5e-06	3e-05	0	0	0	0.005434	2e-06	1.9e-05	2e-06	0	0	0	0	0	4.3e-05	1.1e-05	5e-06	1e-06	0.000127	2e-06	0.001362	2e-06	2e-05	0	1.4e-05	2.1e-05	0.000329	1e-06	1e-05	0.000271	0	0.000283	1e-06	1e-06	0	1.1e-05	3e-06	3e-06	0	5e-06	0	0	0	0	1.8e-05	8.2e-05
R_D_SRR2145595	1	0.001113	0	4e-06	0.000363	0	5e-06	7e-06	0.004234	0.000112	1.2e-05	1.3e-05	4.6e-05	0	0	0	1e-06	1.9e-05	5e-06	5e-06	6e-06	1.8e-05	0	0.001277	1.5e-05	8e-06	0	7e-06	1e-05	0.000173	4e-06	1e-06	0.000197	0	0.000134	5e-06	1e-06	0	1.2e-05	2e-06	0	3e-06	5.5e-05	0	0	0	0	0.000263	4.4e-05
R_D_SRR2145596	1	0.001204	0	3e-06	0.000502	0	2.1e-05	2.4e-05	0.006756	8.5e-05	2.8e-05	1e-05	2.2e-05	1e-06	1e-06	0	1e-06	3.3e-05	5e-06	1.7e-05	1.4e-05	1.4e-05	0	0.002316	7.2e-05	1.6e-05	1e-06	1.4e-05	1.7e-05	0.000171	2e-06	3e-06	0.000228	0	0.000168	5e-06	6e-06	0	3.5e-05	2e-06	0	7e-06	3.8e-05	0	0	0	0	0.000158	4.1e-05
R_D_SRR2145600	1	0.002528	0	2e-06	1.9e-05	0	1e-06	1.8e-05	0.006047	5e-06	2.1e-05	0	0	0	0	0	0	7e-06	4e-06	0	1.3e-05	9e-06	2e-06	0.001173	5e-06	8e-06	0	5e-06	1e-05	0.00044	1e-06	2e-06	0.000161	1e-06	0.000138	1e-06	2e-06	0	1.2e-05	5e-06	4e-06	1.2e-05	3e-06	0	1.5e-05	2e-06	6e-06	1.4e-05	2e-05
R_D_SRR2145603	1	0.001555	1e-06	2e-06	2.9e-05	0	8e-06	2e-05	0.003704	3e-06	2.5e-05	6e-06	1e-06	0	2.1e-05	0	0	7.9e-05	2.1e-05	0	2e-06	0	0	0.001532	0	0.00012	3e-06	1.1e-05	3.3e-05	0.000168	1.3e-05	3e-06	0.000322	0	0.000297	3.9e-05	1.1e-05	6e-06	4.2e-05	3.7e-05	0	0	9e-06	1e-06	7e-06	2e-06	0	1.1e-05	0.000252
R_D_SRR2145607	1	0.001258	0	1e-06	1e-05	0	0	0	0.002192	1e-06	0	0	0	0	2e-06	0	0	9e-06	7e-06	0	7.6e-05	5.8e-05	0	0.000646	0	4.6e-05	0	0	4.1e-05	0.000214	0	7e-06	0.000147	2e-06	0.000102	2.3e-05	1e-06	0	1e-06	2e-06	8e-06	1e-06	2e-06	0	0	0	4e-06	5e-06	1.2e-05
R_D_SRR2145611	1	0.000731	0	1.5e-05	0.000839	0	0	4.9e-05	0.02393	2.6e-05	0	0	0	0	0	0	0	2.6e-05	2.6e-05	0	1.4e-05	2.2e-05	0	0.002204	1.3e-05	0	0	3e-05	0	7e-05	0	1.9e-05	6.6e-05	0	0.000216	0	0	0	0	0	3e-06	1e-06	0.000203	0	0	0	0	0.001033	1e-06
R_D_SRR2145612	1	0.000525	0	1e-06	0.000323	1e-06	1.1e-05	9e-05	0.008758	2e-05	0	0	0	0	0	0	0	2.8e-05	4.8e-05	0	6.7e-05	2e-06	0	0.001145	1.1e-05	1e-06	1e-06	7e-06	0	5.6e-05	0	3.4e-05	5.2e-05	0	0.000661	0	0	0	0	0	0	5e-06	8.1e-05	0	0	0	0	0.000395	0
R_D_SRR2145614	1	0.001469	1e-06	4e-06	0.000363	0	0	1e-06	0.008156	9.7e-05	1e-05	7e-06	1e-06	0	0	0	0	2.9e-05	3.2e-05	1e-06	2.2e-05	3e-06	0	0.001479	0	9.9e-05	0	8e-06	1.2e-05	0.000303	9e-06	6e-06	0.000408	0	0.000297	1.8e-05	7e-06	1e-06	1.7e-05	2.3e-05	2.5e-05	4e-06	4.1e-05	0	2e-06	0	1e-06	9.7e-05	0.000496
R_D_SRR2145615	1	0.002211	0	1e-06	8e-06	0	3.4e-05	1e-06	0.002916	2e-06	1.2e-05	1e-05	0	0	0	0	0	8.4e-05	1.4e-05	1e-06	3.2e-05	7.3e-05	0	0.001522	1e-06	3.2e-05	0	3.9e-05	2e-05	0.000316	7e-06	1e-06	0.000273	1e-06	0.000299	9e-06	6e-06	0	6e-06	1.2e-05	7e-06	3e-06	1e-06	0	1e-06	2e-06	1e-06	4e-06	4.7e-05
R_D_SRR2145616	1	0.002602	0	1e-05	1.4e-05	0	3.6e-05	1e-06	0.002809	6e-06	1.7e-05	2.3e-05	0	0	0	0	0	3e-05	3.9e-05	0	1.9e-05	4.3e-05	0	0.001515	1e-06	1.2e-05	1e-06	2.5e-05	1.6e-05	0.000305	1.4e-05	1e-06	0.000252	0	0.000237	1e-06	2e-06	0	6e-06	2e-06	2e-06	2e-06	1e-06	0	0	2e-06	0	1.4e-05	7.2e-05
R_D_SRR2145617	1	0.002623	0	0	6e-06	0	9e-06	0	0.002488	2.8e-05	2.6e-05	6e-06	0	0	2e-06	0	0	1.4e-05	1.7e-05	0	3.4e-05	6.3e-05	0	0.001459	0	4e-06	0	1.4e-05	2.1e-05	0.00014	2e-06	1e-06	0.000316	0	0.000228	2e-06	8e-06	0	4e-06	5e-06	1e-06	3e-06	2e-06	0	0	0	6e-06	5e-06	2.7e-05
R_D_SRR2145618	1	0.002417	0	0	3e-06	0	6e-06	1e-05	0.003188	4e-06	2.4e-05	1.6e-05	0	0	0	0	0	3.6e-05	1.4e-05	1e-06	2.8e-05	4.5e-05	0	0.001431	0	6e-06	0	1.7e-05	8e-06	0.000241	3e-06	1e-06	0.000291	0	0.000248	6e-06	1e-05	0	9e-06	2e-06	0	8e-06	4e-06	0	0	1e-06	0	2e-06	2.6e-05
R_D_SRR2145619	1	0.001898	0	0	0.000206	0	5.2e-05	2.2e-05	0.00605	5e-06	1.7e-05	1e-06	2e-06	3e-06	1.5e-05	0	4e-06	2.1e-05	2e-05	2e-06	1.4e-05	4.9e-05	1.7e-05	0.002136	5e-06	9e-06	0	1e-05	1.7e-05	0.000226	1e-06	1.7e-05	0.000268	0	0.000355	1.3e-05	5e-06	0	6.1e-05	1e-05	0	4.5e-05	1.1e-05	0	4.7e-05	2e-06	1.4e-05	4.6e-05	3.1e-05
R_D_SRR2145620	1	0.001269	0	2e-06	0.000428	0	2.2e-05	1.8e-05	0.005928	9e-06	2e-05	1e-06	3.6e-05	1e-05	2.5e-05	0	6e-06	3.8e-05	2e-05	3e-06	0.000106	1e-05	1e-06	0.001717	2e-06	8e-06	0	1.7e-05	1.3e-05	0.000279	2e-06	7e-06	0.000248	0	0.000336	2.2e-05	2e-05	0	8.1e-05	6e-06	0	2e-05	1.2e-05	0	2e-05	6e-06	1.3e-05	4.9e-05	3.2e-05
R_D_SRR2145621	1	0.001995	0	1.1e-05	0.000174	0	5.1e-05	3.6e-05	0.004361	2e-06	1.6e-05	1e-06	1e-06	2e-06	5e-06	0	2e-06	2.3e-05	2.1e-05	6e-06	7e-06	1.2e-05	7e-06	0.002069	1.1e-05	7e-06	1e-06	5e-06	1.8e-05	0.000262	3e-06	1.7e-05	0.000256	0	0.000285	2.1e-05	1e-06	0	4.1e-05	7e-06	2e-06	1e-06	1.2e-05	0	3.7e-05	3e-06	1.8e-05	1.8e-05	6.7e-05
R_D_SRR2145622	1	0.001826	1e-06	5e-06	0.000406	0	4.4e-05	3e-05	0.01129	3e-05	4.2e-05	0	1e-06	6e-06	1.4e-05	0	9e-06	3.2e-05	4.9e-05	9e-06	1.3e-05	1.1e-05	3e-06	0.002159	5e-06	1e-05	2e-06	1.5e-05	1.7e-05	0.000304	2e-06	9e-06	0.000334	0	0.000429	2.1e-05	1.7e-05	0	0.000145	9e-06	2e-06	3e-06	2e-05	0	3.7e-05	7e-06	5e-05	4.4e-05	7.5e-05
R_D_SRR2145626	1	0.001258	0	1.6e-05	0.000267	0	0	1.2e-05	0.003049	2.4e-05	2e-06	7e-06	0	0	1e-06	1e-06	0	4.9e-05	8e-06	0	4.9e-05	1.9e-05	0	0.001229	0	7e-06	0	1.1e-05	0	5.6e-05	0.000607	3e-06	0.000317	0	0.000153	8.8e-05	6e-06	0	4e-06	0.000198	2e-06	1e-06	3.7e-05	3e-06	0	0	0	3.3e-05	1.4e-05
R_D_SRR2145627	1	0.001612	4e-06	3e-06	1e-05	0	1.5e-05	1.3e-05	0.003919	3e-06	7e-06	0	2e-06	4e-06	2e-06	0	3e-06	1.9e-05	6e-06	4e-06	2.2e-05	4.6e-05	4e-06	0.002	1.4e-05	3.6e-05	9e-06	8e-06	3.8e-05	0.000205	6e-06	1e-06	0.000241	1e-06	0.000212	4.8e-05	2e-06	1e-06	2.4e-05	7e-06	4e-06	1.5e-05	2e-06	0	1e-06	0	3e-06	6.7e-05	8.1e-05
R_D_SRR2145629	1	0.001901	0	4e-06	1.2e-05	0	1.5e-05	1.2e-05	0.004483	3e-06	8e-06	0	2e-06	9e-06	2e-06	0	3e-06	1.2e-05	8e-06	2e-06	2.5e-05	5.6e-05	3e-06	0.00184	1.4e-05	3.1e-05	4e-06	2e-05	2.8e-05	0.000231	3e-06	1e-06	0.000232	0	0.00026	3.3e-05	3e-06	0	3.3e-05	9e-06	5e-06	2.2e-05	5e-06	0	1e-06	0	2e-06	5.5e-05	8.6e-05
R_D_SRR2145631	1	0.001593	0	2e-06	1.5e-05	0	7e-06	0	0.003354	1e-06	3e-06	1e-05	0	6e-05	0	0	0	6.9e-05	4.7e-05	0	9e-06	7.8e-05	0	0.001099	7e-06	1.2e-05	0	0	2.8e-05	0.000308	2e-06	0	0.000307	0	0.00026	1.2e-05	2e-06	1e-06	1.3e-05	2e-06	0	1e-06	1e-06	0	1.1e-05	0	1e-06	1.1e-05	3.1e-05
R_D_SRR2145634	1	0.001807	0	0	1.5e-05	0	2e-05	0	0.003133	2e-06	1e-06	3e-06	0	2e-06	0	0	0	6e-06	1.9e-05	0	1.2e-05	5.6e-05	0	0.001125	2.1e-05	1.1e-05	0	1e-06	4.4e-05	0.000257	4e-06	1e-06	0.000375	0	0.000106	1e-06	2e-06	4e-06	3e-06	0	0	1e-06	2e-06	0	2e-05	0	0	3e-06	2.6e-05
R_D_SRR2145637	1	0.002004	0	0.000366	0.000274	2e-06	1e-06	2e-06	0.007484	8.9e-05	1e-06	0	0	0	3e-06	0	0	1e-05	2e-06	0	4.5e-05	2e-06	0	0.002106	0.001264	3e-06	0	0	0	7.8e-05	0	3.2e-05	0.000176	0	4.1e-05	3.3e-05	0	0	2e-06	0	0	0	0.000156	0	0	0	5e-06	0.000197	0
R_D_SRR2145638	1	0.003795	0	0	4e-06	0	9e-06	2.1e-05	0.003068	2e-06	0	0	0	0	1e-06	0	0	0	0	0	0.000285	0	0	0.000685	3e-06	1e-06	0	0	0	0.000664	0	0	0.000142	0	6.1e-05	4e-06	0	0	2.6e-05	0	0	1e-05	2e-06	0	0	0	1e-06	1.5e-05	0
R_D_SRR2145639	1	0.001783	1e-06	3e-06	0.000261	1e-06	1.4e-05	1.7e-05	0.008216	0.000145	5e-06	1e-05	3e-06	2.6e-05	0	0	0	8.1e-05	2.3e-05	0	1.1e-05	5.1e-05	0	0.001592	8e-06	4e-05	0	3e-06	2.2e-05	0.000265	2e-06	8e-06	0.000367	4e-06	0.00056	1.9e-05	1e-06	0	2.1e-05	2e-06	1e-06	1e-06	5.5e-05	5e-06	4.3e-05	1e-06	1e-06	0.00014	8.3e-05
R_D_SRR2145640	1	0.003094	3e-06	1e-06	0.0001	0	3.3e-05	2e-05	0.008095	1.3e-05	8.3e-05	4e-06	1e-06	1.1e-05	0	0	0	9e-05	1.3e-05	0	4e-06	5.2e-05	0	0.007013	4e-06	2.7e-05	0	1e-06	2.6e-05	0.000375	0	2.1e-05	0.000232	1e-06	0.000378	1.9e-05	0	0	7.4e-05	1e-06	0	4e-06	1.7e-05	0	4.8e-05	0	1e-06	3.2e-05	3.2e-05
R_D_SRR2145641	1	0.002393	0	2e-06	0.000257	0	3.3e-05	2e-05	0.018717	5.5e-05	4.8e-05	7e-06	2e-06	1.2e-05	3e-06	0	0	2.9e-05	1.6e-05	0	7e-06	3.2e-05	0	0.003421	8e-06	4.4e-05	0	3e-06	4.6e-05	0.000297	2e-06	3.2e-05	0.000362	1e-06	0.000492	4.8e-05	2e-06	0	3.7e-05	4e-06	0	1e-06	5.1e-05	0	4.5e-05	0	1e-06	7.8e-05	8.2e-05
R_D_SRR2145642	1	0.002515	0	3e-06	6.5e-05	1e-06	2e-06	8e-06	0.003079	2e-06	8e-06	3.1e-05	0	7e-06	9e-06	0	1e-06	5.1e-05	8e-06	1e-06	1.2e-05	3e-06	5e-06	0.001388	0	3e-06	0	2.2e-05	3e-06	0.000531	1e-06	1.4e-05	0.000247	0	9.8e-05	6e-06	1e-06	0	1.7e-05	1.7e-05	2e-05	2e-06	3e-06	0	1e-06	0	0	5.2e-05	2.2e-05
R_D_SRR2145643	1	0.000196	0	2e-06	3.9e-05	0	0	0	0.001029	9e-06	1e-06	0	0	0	2.8e-05	0	0	1e-06	1.1e-05	0	0.000227	0	0	0.000173	0	2.8e-05	0	3e-06	0	5.7e-05	0	5.8e-05	8.4e-05	0	5.2e-05	1e-06	0	0	0	0	0	2.1e-05	9e-06	0	0	0	3.8e-05	1.4e-05	0
R_D_SRR2145645	1	0.001867	0	2e-06	5.2e-05	1e-06	4e-06	2e-06	0.00366	8e-06	4e-06	1e-06	0	1e-06	1e-06	0	0	0.000127	6e-06	0	1.6e-05	3.2e-05	1.9e-05	0.001641	1.8e-05	2.6e-05	3.2e-05	5e-06	1.4e-05	0.00023	2e-06	5.3e-05	0.000272	3e-06	0.000274	8e-06	2e-06	0	1.9e-05	5e-06	4e-06	1.3e-05	6e-06	1e-06	2e-06	1e-06	3e-06	2.2e-05	0.000629
R_D_SRR2145649	1	0.002257	0	2e-06	2.9e-05	0	3.4e-05	1.1e-05	0.004248	1e-06	9e-06	1e-06	1e-06	1e-06	0	0	1e-06	5.9e-05	1.6e-05	1e-06	1.5e-05	2.8e-05	1.7e-05	0.001417	3e-06	1.8e-05	0	2e-05	9e-06	0.000213	0	1e-05	0.000276	0	0.000273	1e-06	8e-06	0	1.5e-05	2e-06	1e-06	0	1e-06	0	4.5e-05	1e-06	0	4.7e-05	6.8e-05
R_D_SRR2145650	1	0.00181	0	0	3.8e-05	0	2e-06	5e-06	0.010284	1.7e-05	2.5e-05	1e-06	0	0	0	0	0	2.4e-05	7e-06	1e-06	1.3e-05	1.9e-05	1e-06	0.001393	2e-06	4.1e-05	0	3e-06	2e-06	0.000317	0	1.5e-05	0.000294	0	0.00039	1e-06	3e-06	0	3.1e-05	6e-06	0	0	0	0	0	0	0	1.9e-05	3.2e-05
R_D_SRR2145653	1	0.001703	2e-06	0	2.2e-05	0	6e-06	9e-06	0.003229	3e-06	3e-06	1.1e-05	0	0	0	0	1e-06	2.6e-05	8e-06	0	1.2e-05	3.2e-05	0	0.001485	3e-06	2.3e-05	0	1.4e-05	1.7e-05	0.000203	2e-06	0	0.000238	1e-06	0.00026	5e-06	2e-06	0	1.1e-05	5e-06	2e-06	3e-06	4e-06	1e-06	0	0	0	1e-05	5.4e-05
R_D_SRR2145656	1	0.001809	0	0	1.9e-05	1e-06	5e-06	1.5e-05	0.005532	1e-06	4e-06	5e-06	2e-06	0	3.2e-05	0	5e-06	2.4e-05	5e-06	0	3e-05	4.9e-05	1e-05	0.001699	4e-06	6.1e-05	4e-06	1.8e-05	8e-06	0.000358	3e-06	1e-06	0.000393	0	0.00052	1.3e-05	5e-06	0	3.3e-05	1.1e-05	0	5e-06	2e-06	0	0	3e-06	3e-06	4.4e-05	4.8e-05
[truncated: 1 more columns]

[truncated: 1 more sheets: Sup.11]
